# Supplementary material for: Structurally robust lithium-rich layered oxides for high-energy and long-lasting cathodes
Source: Nat Commun. 2024 Feb 12;15:1288. doi: 10.1038/s41467-024-45490-x (PMC10861561; doi:10.1038/s41467-024-45490-x)
Supplement: Supplementary file 3 — Source Data [file 41467_2024_45490_MOESM3_ESM.xlsx]

## Sheet: Fig. 1b
Li contents in TM layer	Percentage (O(Ⅰ)) (%)	Percentage (O(Ⅱ)) (%)
0.15	55	45
0.175	47.5	52.5
0.2	40	60
0.225	32.5	67.5
0.25	25	75

## Sheet: Fig. 1c
O2-Lix (Li0.15 Ni0.23 Mn0.62) O2			O2-Lix (Li0.175 Ni0.185 Mn0.64) O2			O2-Lix (Li0.2 Ni0.14 Mn0.66) O2			O2-Lix (Li0.225 Ni0.095 Mn0.68) O2			O2-Lix (Li0.25 Ni0.05 Mn0.7) O2
Specific capacity (mAh g-1)	Voltage (V)		Specific capacity (mAh g-1)	Voltage (V)		Specific capacity (mAh g-1)	Voltage (V)		Specific capacity (mAh g-1)	Voltage (V)		Specific capacity (mAh g-1)	Voltage (V)
0	2.02533		0	2.03469		0	2.02313		0	2.03419		0	2.02419
0.03192	2.05557		0.03194	2.06594		0.03195	2.04504		0.02989	2.06777		0.02669	2.04941
0.06385	2.07007		0.06388	2.08351		0.06389	2.05855		0.05553	2.08114		0.05781	2.06373
0.09578	2.08207		0.09582	2.09501		0.09583	2.06756		0.08108	2.09171		0.08442	2.07307
0.12771	2.09251		0.12776	2.10512		0.12777	2.07549		0.10672	2.10088		0.11111	2.08132
0.15964	2.10358		0.1597	2.11413		0.15971	2.08263		0.13661	2.11036		0.1378	2.08864
0.19157	2.11215		0.19164	2.12377		0.19165	2.0904		0.16224	2.11766		0.16892	2.09611
0.22349	2.12026		0.22358	2.13139		0.22359	2.09661		0.1878	2.1245		0.19552	2.10218
0.25542	2.12805		0.25552	2.13854		0.25553	2.10252		0.21343	2.13103		0.22222	2.10794
0.28735	2.13662		0.28746	2.14538		0.28747	2.10796		0.24332	2.13803		0.24891	2.11323
0.31928	2.14348		0.3194	2.153		0.31941	2.11417		0.26896	2.14378		0.28002	2.11915
0.35121	2.15018		0.35134	2.15906		0.35136	2.1193		0.29451	2.14922		0.30663	2.12397
0.38314	2.15688		0.38327	2.16513		0.3833	2.12427		0.32015	2.1545		0.33332	2.12864
0.41506	2.16405		0.41521	2.17088		0.41524	2.12893		0.35003	2.16041		0.36002	2.13316
0.44699	2.17013		0.44715	2.17725		0.44718	2.13437		0.37567	2.16523		0.38671	2.13752
0.47892	2.17606		0.47909	2.18269		0.47912	2.13887		0.40123	2.16989		0.41782	2.14234
0.51085	2.18182		0.51103	2.18798		0.51106	2.14322		0.43111	2.17533		0.44443	2.14639
0.54278	2.18837		0.54297	2.19311		0.543	2.14757		0.45675	2.17968		0.47112	2.15028
0.57471	2.19382		0.57491	2.19886		0.57494	2.15239		0.48239	2.18404		0.49782	2.15417
0.60664	2.19897		0.60685	2.20368		0.60688	2.15642		0.50794	2.18823		0.52893	2.15853
0.63856	2.20442		0.63879	2.20835		0.63882	2.16046		0.53783	2.1929		0.55554	2.16211
0.67049	2.21035		0.67073	2.21301		0.67077	2.1645		0.56347	2.19694		0.58223	2.16569
0.70242	2.21533		0.70267	2.2183		0.70271	2.16901		0.5891	2.20098		0.60892	2.16927
0.73435	2.22017		0.73461	2.22265		0.73465	2.17274		0.61474	2.20471		0.64004	2.17317
0.76628	2.22515		0.76655	2.227		0.76659	2.17647		0.64463	2.20906		0.66664	2.17659
0.79821	2.23061		0.79849	2.2312		0.79853	2.18004		0.67018	2.21279		0.69334	2.17986
0.83013	2.23528		0.83043	2.23602		0.83047	2.18423		0.69582	2.21637		0.72003	2.18297
0.86206	2.2398		0.86237	2.24022		0.86241	2.18781		0.72145	2.21994		0.75114	2.18671
0.89399	2.24448		0.89431	2.24426		0.89435	2.19122		0.75134	2.22398		0.77775	2.18982
0.92592	2.24947		0.92625	2.24877		0.92629	2.19464		0.77689	2.2274		0.80444	2.19278
0.95785	2.25399		0.95819	2.25265		0.95824	2.19868		0.80253	2.23067		0.83114	2.19589
0.98978	2.2582		0.99013	2.25654		0.99018	2.2021		0.82817	2.23393		0.86225	2.19932
1.0217	2.2624		1.02207	2.26027		1.02212	2.20521		0.85806	2.23766		0.88885	2.20228
1.05363	2.26739		1.05401	2.26462		1.05406	2.20847		0.88361	2.24077		0.91555	2.20508
1.08556	2.2716		1.08595	2.26836		1.086	2.21173		0.90925	2.24403		0.94224	2.20804
1.11749	2.27565		1.11789	2.27193		1.11794	2.21546		0.93489	2.24714		0.97335	2.21115
1.14942	2.27955		1.14983	2.27551		1.14988	2.21857		0.96477	2.25072		0.99997	2.21395
1.18135	2.28423		1.18177	2.27955		1.18182	2.22167		0.99033	2.25367		1.02665	2.2166
1.21327	2.28812		1.21371	2.28297		1.21376	2.22478		1.01596	2.25663		1.05335	2.2194
1.2452	2.29202		1.24565	2.28639		1.2457	2.22835		1.0416	2.25958		1.08447	2.22236
1.27713	2.29592		1.27759	2.28981		1.27765	2.23115		1.07149	2.263		1.11107	2.225
1.30906	2.30028		1.30953	2.29307		1.30959	2.2341		1.09704	2.2658		1.13777	2.22765
1.34099	2.30402		1.34147	2.29681		1.34153	2.23705		1.12268	2.26859		1.16445	2.2303
1.37292	2.30776		1.37341	2.30007		1.37347	2.24047		1.14832	2.27139		1.19557	2.2331
1.40484	2.31135		1.40535	2.30333		1.40541	2.24342		1.1782	2.27466		1.22227	2.23559
1.43677	2.31556		1.43729	2.30644		1.43735	2.24622		1.20376	2.2773		1.24887	2.23824
1.4687	2.31898		1.46923	2.31002		1.46929	2.24901		1.2294	2.27994		1.27557	2.24057
1.50063	2.32257		1.50117	2.31313		1.50123	2.25228		1.25503	2.28258		1.30668	2.24337
1.53256	2.32615		1.53311	2.31624		1.53317	2.25507		1.28067	2.28523		1.33337	2.24586
1.56449	2.33005		1.56504	2.31919		1.56512	2.25787		1.31047	2.28818		1.35998	2.2482
1.59641	2.33348		1.59698	2.32261		1.59706	2.26051		1.33611	2.29082		1.38667	2.25054
1.62834	2.33691		1.62892	2.32557		1.629	2.26362		1.36175	2.29331		1.41778	2.25334
1.66027	2.34003		1.66086	2.32836		1.66094	2.26626		1.38739	2.29595		1.44448	2.25552
1.6922	2.34345		1.6928	2.33132		1.69288	2.2689		1.41727	2.29875		1.47108	2.25785
1.72413	2.3472		1.72474	2.33458		1.72482	2.27201		1.44282	2.30124		1.49778	2.26019
1.75606	2.35047		1.75668	2.33738		1.75676	2.27465		1.46846	2.30372		1.52889	2.26268
1.78799	2.35359		1.78862	2.34002		1.7887	2.27713		1.4941	2.30605		1.55558	2.26501
1.81992	2.3567		1.82056	2.34282		1.82064	2.27977		1.52398	2.30885		1.58219	2.26719
1.85184	2.36029		1.8525	2.34593		1.85258	2.28273		1.54954	2.31118		1.60888	2.26937
1.88377	2.36341		1.88444	2.34873		1.88453	2.28521		1.57518	2.31351		1.64	2.27186
1.9157	2.36637		1.91638	2.35122		1.91647	2.2877		1.60082	2.31585		1.66669	2.27404
1.94763	2.36933		1.94832	2.35386		1.94841	2.29018		1.6307	2.31849		1.6933	2.27607
1.97956	2.37291		1.98026	2.35682		1.98035	2.29298		1.65626	2.32082		1.71999	2.27824
2.01149	2.37587		2.0122	2.35946		2.01229	2.29546		1.6819	2.323		1.7511	2.28074
2.04341	2.37868		2.04414	2.36195		2.04423	2.29779		1.70753	2.32517		1.7778	2.28276
2.07534	2.38164		2.07608	2.36443		2.07617	2.30028		1.73742	2.32782		1.8044	2.28478
2.10727	2.38491		2.10802	2.36723		2.10811	2.30292		1.76297	2.32999		1.8311	2.28681
2.1392	2.38772		2.13996	2.36972		2.14005	2.30541		1.78861	2.33217		1.86221	2.28914
2.17113	2.39053		2.1719	2.37205		2.17199	2.30774		1.81425	2.33434		1.8889	2.29117
2.20306	2.39333		2.20384	2.37438		2.20394	2.30991		1.84413	2.33668		1.9156	2.29319
2.23498	2.39645		2.23578	2.37718		2.23588	2.31255		1.86969	2.33885		1.9422	2.29521
2.26691	2.3991		2.26772	2.37951		2.26782	2.31488		1.89532	2.34087		1.97331	2.29755
2.29884	2.40175		2.29966	2.38185		2.29976	2.31721		1.92096	2.34305		2.00001	2.29942
2.33077	2.40487		2.3316	2.38402		2.3317	2.31939		1.95084	2.34538		2.0267	2.30144
2.3627	2.40752		2.36354	2.38666		2.36364	2.32203		1.9764	2.3474		2.05331	2.30331
2.39463	2.41001		2.39548	2.38884		2.39558	2.3242		2.00204	2.34942		2.08442	2.30549
2.42655	2.41266		2.42742	2.39117		2.42752	2.32638		2.02768	2.35129		2.11111	2.30751
2.45848	2.41546		2.45936	2.39335		2.45946	2.32855		2.05756	2.35362		2.13781	2.30922
2.49041	2.41796		2.4913	2.39584		2.49141	2.33119		2.0832	2.35564		2.16892	2.31156
2.52234	2.42045		2.52324	2.39786		2.52335	2.33321		2.10875	2.3575		2.19553	2.31327
2.55427	2.42295		2.55518	2.40003		2.55529	2.33539		2.13439	2.35937		2.22222	2.31514
2.5862	2.42575		2.58712	2.40221		2.58723	2.33741		2.16428	2.3617		2.24892	2.31701
2.61812	2.42809		2.61906	2.40454		2.61917	2.33989		2.18992	2.36357		2.28003	2.31903
2.65005	2.43043		2.651	2.40656		2.65111	2.34207		2.21547	2.36559		2.30663	2.3209
2.68198	2.43277		2.68294	2.40859		2.68305	2.34409		2.24111	2.3673		2.33333	2.32261
2.71391	2.43542		2.71488	2.41061		2.71499	2.34611		2.27099	2.36947		2.36002	2.32432
2.74584	2.43775		2.74682	2.41294		2.74693	2.34844		2.29663	2.37134		2.39113	2.3265
2.77777	2.43994		2.77875	2.4148		2.77887	2.35046		2.32219	2.3732		2.41774	2.32822
2.8097	2.44227		2.81069	2.41683		2.81082	2.35248		2.34783	2.37491		2.44443	2.33008
2.84162	2.44477		2.84263	2.41869		2.84276	2.3545		2.37771	2.37693		2.47113	2.33164
2.87355	2.44695		2.87457	2.42087		2.8747	2.35683		2.40335	2.3788		2.50224	2.33366
2.90548	2.44913		2.90651	2.42289		2.90664	2.35885		2.4289	2.38051		2.52885	2.33538
2.93741	2.45116		2.93845	2.4246		2.93858	2.36071		2.45454	2.38222		2.55554	2.33709
2.96934	2.45381		2.97039	2.42646		2.97052	2.36258		2.48442	2.38439		2.58223	2.3388
3.00127	2.45583		3.00233	2.42864		3.00246	2.36491		2.51006	2.38595		2.60892	2.34051
3.0332	2.45786		3.03427	2.43051		3.0344	2.36677		2.53561	2.38766		2.63995	2.34238
3.06512	2.45989		3.06621	2.43222		3.06634	2.36863		2.5655	2.38968		2.66665	2.34409
3.09705	2.46222		3.09815	2.43393		3.09829	2.3705		2.59114	2.39139		2.69333	2.34565
3.12898	2.46409		3.13009	2.43595		3.13023	2.37267		2.61677	2.3931		2.72003	2.34736
3.16091	2.46612		3.16203	2.43766		3.16217	2.37454		2.64233	2.39465		2.75114	2.34923
3.19284	2.46799		3.19397	2.43952		3.19411	2.3764		2.67222	2.39652		2.77775	2.35094
3.22477	2.47033		3.22591	2.44123		3.22605	2.37827		2.69786	2.39823		2.80444	2.3525
3.25669	2.4722		3.25785	2.44325		3.25799	2.38029		2.72349	2.39978		2.83113	2.35406
3.28862	2.47407		3.28979	2.44481		3.28993	2.38215		2.74913	2.40149		2.86225	2.35593
3.32055	2.47594		3.32173	2.44652		3.32187	2.38386		2.77893	2.4032		2.88885	2.35748
3.35248	2.47797		3.35367	2.44807		3.35381	2.38572		2.80457	2.40491		2.91554	2.35904
3.38441	2.47984		3.38561	2.44994		3.38575	2.38774		2.83021	2.40647		2.94224	2.3606
3.41634	2.48155		3.41755	2.45165		3.4177	2.38945		2.85585	2.40802		2.97335	2.36246
3.44826	2.48342		3.44949	2.4532		3.44964	2.39116		2.88573	2.40973		2.99995	2.36402
3.48019	2.48545		3.48143	2.45507		3.48158	2.39287		2.91129	2.41128		3.02665	2.36558
3.51212	2.48716		3.51337	2.45662		3.51352	2.39489		2.93693	2.41284		3.05334	2.36698
3.54405	2.48888		3.54531	2.45818		3.54546	2.3966		2.96257	2.41439		3.08445	2.36885
3.57598	2.49059		3.57725	2.45958		3.5774	2.39831		2.99245	2.4161		3.11106	2.3704
3.60791	2.49246		3.60919	2.46144		3.60934	2.39986		3.01801	2.41766		3.13775	2.3718
3.63983	2.49418		3.64113	2.46284		3.64128	2.40157		3.04364	2.41906		3.16444	2.37336
3.67176	2.49573		3.67307	2.4644		3.67322	2.40359		3.06928	2.42061		3.19556	2.37507
3.70369	2.49745		3.70501	2.4658		3.70516	2.40514		3.09917	2.42232		3.22216	2.37647
3.73562	2.49916		3.73695	2.46751		3.73711	2.40685		3.12472	2.42372		3.24886	2.37803
3.76755	2.50072		3.76889	2.46891		3.76905	2.4084		3.15036	2.42527		3.27555	2.37943
3.79948	2.50228		3.80083	2.47031		3.80099	2.41027		3.176	2.42667		3.30666	2.38114
3.8314	2.50384		3.83277	2.47186		3.83293	2.41182		3.20588	2.42823		3.33327	2.38254
3.86333	2.50555		3.86471	2.47326		3.86487	2.41353		3.23144	2.42978		3.35996	2.38395
3.89526	2.50711		3.89665	2.47481		3.89681	2.41493		3.25708	2.43118		3.38665	2.38535
3.92719	2.50867		3.92859	2.47621		3.92875	2.41679		3.28272	2.43258		3.41776	2.38706
3.95912	2.51007		3.96053	2.47746		3.96069	2.41835		3.3126	2.43413		3.44446	2.38846
3.99105	2.51179		3.99246	2.47886		3.99263	2.4199		3.33815	2.43553		3.47106	2.38986
4.02298	2.51319		4.0244	2.48041		4.02458	2.42145		3.36379	2.43693		3.49776	2.39142
4.0549	2.51459		4.05634	2.48181		4.05652	2.42316		3.38943	2.43833		3.52887	2.39298
4.08683	2.516		4.08828	2.48305		4.08846	2.42472		3.41932	2.43989		3.55556	2.39422
4.11876	2.51771		4.12022	2.4843		4.1204	2.42627		3.44488	2.44128		3.58217	2.39578
4.15069	2.51896		4.15216	2.48585		4.15234	2.42767		3.47051	2.44268		3.60886	2.39718
4.18262	2.52036		4.1841	2.4871		4.18428	2.42938		3.49615	2.44393		3.63998	2.39873
4.21455	2.52161		4.21604	2.48834		4.21622	2.43093		3.52179	2.44533		3.66666	2.40014
4.24647	2.52301		4.24798	2.48974		4.24816	2.43233		3.55167	2.44688		3.69327	2.40138
4.2784	2.52441		4.27992	2.49114		4.2801	2.43404		3.57723	2.44812		3.71996	2.40263
4.31033	2.52582		4.31186	2.49223		4.31204	2.43544		3.60286	2.44937		3.75108	2.40434
4.34226	2.52706		4.3438	2.49363		4.34399	2.43683		3.6285	2.45077		3.77777	2.40558
4.37419	2.52831		4.37574	2.49471		4.37593	2.43823		3.65839	2.45232		3.80438	2.40699
4.40612	2.52971		4.40768	2.49611		4.40787	2.43994		3.68394	2.45356		3.83107	2.40823
4.43804	2.53096		4.43962	2.49736		4.43981	2.44134		3.70958	2.45481		3.86218	2.40979
4.46997	2.53221		4.47156	2.49844		4.47175	2.44274		3.73522	2.45621		3.88887	2.41103
4.5019	2.53345		4.5035	2.49969		4.50369	2.44398		3.76511	2.45761		3.91548	2.41243
4.53383	2.53486		4.53544	2.50093		4.53563	2.44569		3.79066	2.45885		3.94217	2.41368
4.56576	2.53595		4.56738	2.50218		4.56757	2.44709		3.8163	2.46009		3.97328	2.41508
4.59769	2.53719		4.59932	2.50326		4.59951	2.44833		3.84194	2.46134		3.99998	2.41633
4.62961	2.53813		4.63126	2.50435		4.63146	2.44973		3.87182	2.46289		4.02658	2.41773
4.66154	2.53953		4.6632	2.50575		4.6634	2.45128		3.89738	2.46413		4.05328	2.41897
4.69347	2.54062		4.69514	2.50668		4.69534	2.45268		3.92302	2.46538		4.08439	2.42053
4.7254	2.54187		4.72708	2.50777		4.72728	2.45377		3.94866	2.46662		4.11108	2.42162
4.75733	2.54296		4.75902	2.50886		4.75922	2.45517		3.97854	2.46802		4.13777	2.42286
4.78926	2.54421		4.79096	2.5101		4.79116	2.45672		4.0041	2.46926		4.16438	2.42411
4.82119	2.5453		4.8229	2.51119		4.8231	2.45796		4.02973	2.47035		4.19549	2.42551
4.85311	2.54639		4.85484	2.51228		4.85504	2.4592		4.05537	2.47175		4.22219	2.42676
4.88504	2.54748		4.88678	2.51337		4.88698	2.4606		4.08526	2.47299		4.24888	2.428
4.91697	2.54857		4.91872	2.51446		4.91892	2.462		4.11081	2.47424		4.27549	2.42925
4.9489	2.54951		4.95066	2.51555		4.95087	2.46324		4.13645	2.47548		4.3066	2.43065
4.98083	2.5506		4.9826	2.51648		4.98281	2.46449		4.16209	2.47657		4.33329	2.43189
5.01276	2.55185		5.01453	2.51757		5.01475	2.46573		4.19197	2.47797		4.35998	2.43314
5.04468	2.55278		5.04647	2.51866		5.04669	2.46713		4.21761	2.47921		4.38659	2.43423
5.07661	2.55387		5.07841	2.51959		5.07863	2.46837		4.24317	2.4803		4.4177	2.43563
5.10854	2.55481		5.11035	2.52068		5.11057	2.46961		4.26881	2.48154		4.44439	2.43687
5.14047	2.5559		5.14229	2.52161		5.14251	2.4707		4.29869	2.48294		4.47109	2.43796
5.1724	2.55683		5.17423	2.5227		5.17445	2.47225		4.32433	2.48403		4.5022	2.43937
5.20433	2.55777		5.20617	2.52363		5.20639	2.47334		4.34988	2.48527		4.5288	2.44061
5.23626	2.55855		5.23811	2.52456		5.23833	2.47458		4.37552	2.48636		4.5555	2.4417
5.26818	2.55964		5.27005	2.5255		5.27028	2.47583		4.4054	2.48776		4.58219	2.44279
5.30011	2.56057		5.30199	2.52658		5.30222	2.47707		4.43104	2.48885		4.6133	2.44419
5.33204	2.56151		5.33393	2.52752		5.33416	2.47816		4.4566	2.48994		4.63991	2.44544
5.36397	2.56245		5.36587	2.52845		5.3661	2.4794		4.48224	2.49118		4.6666	2.44653
5.3959	2.56354		5.39781	2.52923		5.39804	2.48049		4.51212	2.49242		4.69329	2.44762
5.42783	2.56432		5.42975	2.53032		5.42998	2.48189		4.53776	2.49351		4.72441	2.44902
5.45975	2.56525		5.46169	2.53125		5.46192	2.48297		4.56331	2.49475		4.75101	2.45011
5.49168	2.56619		5.49363	2.53203		5.49386	2.48406		4.58895	2.49584		4.77771	2.4512
5.52361	2.56712		5.52557	2.53296		5.5258	2.4853		4.61884	2.49709		4.8044	2.45229
5.55554	2.5679		5.55751	2.53389		5.55775	2.48655		4.64448	2.49817		4.83551	2.45369
5.58747	2.56884		5.58945	2.53482		5.58969	2.48763		4.67003	2.49926		4.86212	2.45478
5.6194	2.56946		5.62139	2.5356		5.62163	2.48872		4.69567	2.50035		4.88881	2.45587
5.65132	2.57055		5.65333	2.53653		5.65357	2.48981		4.72556	2.50175		4.9155	2.45696
5.68325	2.57133		5.68527	2.53747		5.68551	2.49121		4.75119	2.50268		4.9422	2.45805
5.71518	2.57226		5.71721	2.53824		5.71745	2.49229		4.77675	2.50377		4.97331	2.45929
5.74711	2.57304		5.74915	2.53902		5.74939	2.49323		4.80663	2.50517		4.99991	2.46054
5.77904	2.57398		5.78109	2.53995		5.78133	2.49447		4.83227	2.5061		5.02661	2.46147
5.81097	2.5746		5.81303	2.54089		5.81327	2.49571		4.85791	2.50719		5.0533	2.46272
5.84289	2.57554		5.84497	2.54166		5.84521	2.49664		4.88346	2.50828		5.08441	2.46396
5.87482	2.57616		5.87691	2.54244		5.87716	2.49773		4.91335	2.50952		5.11101	2.46505
5.90675	2.5771		5.90885	2.54322		5.9091	2.49882		4.93899	2.51061		5.13771	2.46599
5.93868	2.57788		5.94079	2.54415		5.94104	2.50006		4.96462	2.51154		5.1644	2.46723
5.97061	2.57866		5.97273	2.54493		5.97298	2.50099		4.99026	2.51263		5.19552	2.46848
6.00254	2.57928		6.00467	2.54571		6.00492	2.50208		5.02015	2.51387		5.22213	2.46941
6.03446	2.58021		6.03661	2.54664		6.03686	2.50301		5.04571	2.51496		5.24882	2.4705
6.06639	2.58099		6.06855	2.54742		6.0688	2.50426		5.07134	2.51605		5.27551	2.47159
6.09832	2.58177		6.10049	2.54819		6.10074	2.50519		5.09698	2.51698		5.30663	2.47283
6.13025	2.5824		6.13243	2.54866		6.13268	2.50628		5.12687	2.51823		5.33324	2.47392
6.16218	2.58333		6.16437	2.54944		6.16463	2.50721		5.15242	2.51931		5.35993	2.47486
6.19411	2.58395		6.19631	2.55022		6.19657	2.5083		5.17806	2.52025		5.38663	2.47595
6.22604	2.58473		6.22824	2.55115		6.22851	2.50923		5.2037	2.52133		5.41774	2.47719
6.25796	2.58536		6.26018	2.55177		6.26045	2.51031		5.23358	2.52242		5.44434	2.47828
6.28989	2.58614		6.29212	2.55255		6.29239	2.51125		5.25914	2.52351		5.47104	2.47922
6.32182	2.58692		6.32406	2.55332		6.32433	2.51218		5.28478	2.52444		5.49773	2.48031
6.35375	2.58754		6.356	2.5541		6.35627	2.51342		5.31042	2.52553		5.52884	2.48155
6.38568	2.58816		6.38794	2.55488		6.38821	2.5142		5.3403	2.52662		5.55545	2.48249
6.41761	2.5891		6.41988	2.55566		6.42015	2.51529		5.36585	2.52755		5.58215	2.48358
6.44954	2.58972		6.45182	2.55628		6.45209	2.51606		5.39149	2.52864		5.60884	2.48451
6.48146	2.59034		6.48376	2.5569		6.48404	2.51731		5.41713	2.52957		5.63995	2.48576
6.51339	2.59097		6.5157	2.55768		6.51598	2.51824		5.44701	2.53082		5.66656	2.48685
6.54532	2.59175		6.54764	2.55845		6.54792	2.51917		5.47257	2.53175		5.69325	2.48778
6.57725	2.59237		6.57958	2.55908		6.57986	2.5201		5.4982	2.53268		5.71995	2.48871
6.60918	2.59315		6.61152	2.55985		6.6118	2.52103		5.52384	2.53361		5.75107	2.48996
6.64111	2.59377		6.64346	2.56063		6.64374	2.52197		5.55373	2.53486		5.77776	2.49105
6.67303	2.5944		6.6754	2.56125		6.67568	2.5229		5.57928	2.53579		5.80437	2.49198
6.70496	2.59518		6.70734	2.56203		6.70762	2.52383		5.60492	2.53672		5.83106	2.49307
6.73689	2.5958		6.73928	2.56281		6.73956	2.52492		5.63055	2.53766		5.86217	2.49416
6.76882	2.59642		6.77122	2.56343		6.7715	2.52569		5.65619	2.53859		5.88887	2.4951
6.80075	2.5972		6.80316	2.56405		6.80345	2.52663		5.68608	2.53968		5.91547	2.49619
6.83268	2.59767		6.8351	2.56483		6.83539	2.52756		5.71163	2.54076		5.94217	2.49712
6.8646	2.59814		6.86704	2.56545		6.86733	2.52849		5.73727	2.5417		5.97328	2.49821
6.89653	2.59876		6.89898	2.56607		6.89927	2.52942		5.7629	2.54263		5.99998	2.4993
6.92846	2.59939		6.93092	2.56669		6.93121	2.5302		5.79279	2.54372		6.02658	2.50023
6.96039	2.60016		6.96286	2.56763		6.96315	2.53113		5.81834	2.54465		6.05328	2.50117
6.99232	2.60079		6.9948	2.56809		6.99509	2.53206		5.84398	2.54558		6.08439	2.50241
7.02424	2.60141		7.02674	2.56872		7.02703	2.533		5.86962	2.54652		6.11108	2.50335
7.05617	2.60203		7.05868	2.56949		7.05897	2.53377		5.8995	2.54745		6.13769	2.50428
7.0881	2.60266		7.09062	2.57011		7.09092	2.5347		5.92505	2.54838		6.16438	2.50521
7.12003	2.60328		7.12256	2.57074		7.12286	2.53564		5.95069	2.54916		6.1955	2.50646
7.15196	2.60391		7.1545	2.57151		7.1548	2.53641		5.97633	2.55009		6.22219	2.50739
7.18389	2.60437		7.18644	2.57214		7.18674	2.53719		6.00621	2.55118		6.2488	2.50833
7.21582	2.605		7.21838	2.57276		7.21868	2.53812		6.03177	2.55211		6.27549	2.50926
7.24774	2.60562		7.25032	2.57338		7.25062	2.53905		6.0574	2.55304		6.30661	2.51035
7.27967	2.60624		7.28226	2.574		7.28256	2.53983		6.08304	2.55382		6.3333	2.51144
7.3116	2.60687		7.3142	2.57462		7.3145	2.54061		6.11293	2.55491		6.35991	2.51238
7.34353	2.60749		7.34614	2.5754		7.34644	2.54154		6.13848	2.55584		6.3866	2.51331
7.37546	2.60796		7.37808	2.57602		7.37838	2.54232		6.16412	2.55662		6.41772	2.5144
7.40739	2.60858		7.41002	2.57664		7.41033	2.54309		6.18976	2.55755		6.44441	2.51533
7.43931	2.6092		7.44195	2.57727		7.44227	2.54403		6.21964	2.55864		6.47111	2.51627
7.47124	2.60983		7.47389	2.57789		7.47421	2.5448		6.24519	2.55942		6.49771	2.5172
7.50317	2.6103		7.50583	2.57851		7.50615	2.54558		6.27083	2.56035		6.52882	2.51829
7.5351	2.61092		7.53777	2.57913		7.53809	2.54636		6.29647	2.56128		6.55552	2.51922
7.56703	2.61154		7.56971	2.57975		7.57003	2.54713		6.32635	2.56221		6.58221	2.52016
7.59896	2.61217		7.60165	2.58038		7.60197	2.54791		6.35191	2.56315		6.60882	2.52109
7.63088	2.61263		7.63359	2.581		7.63391	2.54869		6.37755	2.56392		6.63994	2.52218
7.66281	2.61326		7.66553	2.58162		7.66585	2.54946		6.40319	2.56486		6.66663	2.52312
7.69474	2.61388		7.69747	2.58224		7.6978	2.55024		6.43307	2.56579		6.69332	2.5239
7.72667	2.61435		7.72941	2.58286		7.72974	2.55102		6.45871	2.56672		6.72444	2.52498
7.7586	2.61482		7.76135	2.58348		7.76168	2.55179		6.48426	2.5675		6.75104	2.52607
7.79053	2.61544		7.79329	2.58411		7.79362	2.55257		6.5099	2.56828		6.77774	2.52701
7.82245	2.61606		7.82523	2.58473		7.82556	2.55335		6.53979	2.56921		6.80443	2.52779
7.85438	2.61653		7.85717	2.58535		7.8575	2.55412		6.56542	2.57014		6.83554	2.52888
7.88631	2.61715		7.88911	2.58597		7.88944	2.5549		6.59098	2.57092		6.86215	2.52981
7.91824	2.61762		7.92105	2.58644		7.92138	2.55568		6.61661	2.57185		6.88885	2.53074
7.95017	2.61824		7.95299	2.58706		7.95332	2.55645		6.6465	2.57278		6.91554	2.53168
7.9821	2.61871		7.98493	2.58768		7.98526	2.55723		6.67214	2.57356		6.94665	2.53261
8.01402	2.61918		8.01687	2.5883		8.01721	2.55801		6.69769	2.57449		6.97326	2.53355
8.04595	2.6198		8.04881	2.58877		8.04915	2.55878		6.72333	2.57512		6.99995	2.53448
8.07788	2.62027		8.08075	2.58939		8.08109	2.55941		6.75321	2.5762		7.02665	2.53526
8.10981	2.62089		8.11269	2.59001		8.11303	2.56018		6.77885	2.57698		7.05776	2.53635
8.14174	2.62136		8.14463	2.59064		8.14497	2.56096		6.8044	2.57776		7.08437	2.53728
8.17367	2.62199		8.17657	2.59126		8.17691	2.56158		6.83004	2.57854		7.11106	2.53822
8.20559	2.62261		8.20851	2.59172		8.20885	2.56236		6.85992	2.57947		7.13776	2.539
8.23752	2.62308		8.24045	2.5925		8.24079	2.56313		6.88556	2.58025		7.16445	2.53993
8.26945	2.6237		8.27239	2.59297		8.27273	2.56391		6.91111	2.58102		7.19548	2.54102
8.30138	2.62417		8.30433	2.59359		8.30467	2.56453		6.941	2.58195		7.22217	2.5418
8.33331	2.62479		8.33627	2.59421		8.33662	2.56531		6.96663	2.58273		7.24886	2.54273
8.36524	2.62526		8.36821	2.59483		8.36856	2.56593		6.99227	2.58351		7.27556	2.54351
8.39717	2.62573		8.40015	2.5953		8.4005	2.56671		7.01783	2.58429		7.30668	2.5446
8.42909	2.62635		8.43209	2.59592		8.43244	2.56733		7.04771	2.58522		7.33328	2.54538
8.46102	2.62682		8.46403	2.59654		8.46438	2.56811		7.07335	2.586		7.35998	2.54631
8.49295	2.62744		8.49597	2.59717		8.49632	2.56888		7.09899	2.58662		7.38667	2.54725
8.52488	2.62791		8.52791	2.59763		8.52826	2.5695		7.12462	2.58739		7.41778	2.54818
8.5568	2.62838		8.55985	2.59825		8.5602	2.57028		7.15442	2.58833		7.44439	2.54896
8.58873	2.629		8.59179	2.59872		8.59214	2.5709		7.18006	2.5891		7.47108	2.54989
8.62066	2.62947		8.62372	2.5995		8.62409	2.57168		7.2057	2.58988		7.49778	2.55083
8.65259	2.62993		8.65566	2.59996		8.65603	2.5723		7.23134	2.59066		7.52889	2.55176
8.68452	2.6304		8.6876	2.60059		8.68797	2.57292		7.26122	2.59144		7.5555	2.55254
8.71645	2.63103		8.71954	2.60121		8.71991	2.57354		7.28678	2.59221		7.58219	2.55347
8.74837	2.63149		8.75148	2.60183		8.75185	2.57432		7.31241	2.59299		7.60889	2.55425
8.7803	2.63212		8.78342	2.6023		8.78379	2.57494		7.33805	2.59361		7.64	2.55519
8.81223	2.63258		8.81536	2.60292		8.81573	2.57572		7.36793	2.59455		7.6666	2.55596
8.84416	2.63321		8.8473	2.60354		8.84767	2.57634		7.39349	2.59517		7.6933	2.5569
8.87608	2.63368		8.87924	2.60401		8.87961	2.57696		7.41913	2.59594		7.71999	2.55768
8.90801	2.63414		8.91118	2.60463		8.91155	2.57758		7.44477	2.59672		7.75111	2.55861
8.93994	2.63461		8.94312	2.60509		8.9435	2.57836		7.47465	2.5975		7.77772	2.55954
8.97187	2.63523		8.97506	2.60572		8.97544	2.57898		7.50021	2.59828		7.80441	2.56017
9.0038	2.6357		9.007	2.60618		9.00738	2.5796		7.52584	2.5989		7.8311	2.5611
9.03572	2.63617		9.03894	2.6068		9.03932	2.58038		7.55148	2.59967		7.86222	2.56203
9.06765	2.63664		9.07088	2.60727		9.07126	2.581		7.58136	2.60045		7.88882	2.56281
9.09958	2.63726		9.10282	2.60789		9.1032	2.58162		7.60692	2.60107		7.91552	2.56359
9.13151	2.63757		9.13476	2.60851		9.13514	2.58224		7.63256	2.60185		7.94221	2.56437
9.16343	2.63804		9.1667	2.60898		9.16708	2.58286		7.65819	2.60263		7.97333	2.5653
9.19536	2.63866		9.19864	2.6096		9.19902	2.58348		7.68808	2.6034		8.00002	2.56608
9.22729	2.63913		9.23058	2.61007		9.23097	2.58411		7.71363	2.60418		8.02663	2.56702
9.25921	2.6396		9.26252	2.61069		9.26291	2.58473		7.73927	2.6048		8.05332	2.56779
9.29114	2.64007		9.29446	2.61116		9.29485	2.5855		7.76491	2.60543		8.08443	2.56873
9.32307	2.64053		9.3264	2.61178		9.32679	2.58613		7.79055	2.6062		8.11113	2.56951
9.355	2.64116		9.35834	2.61225		9.35873	2.58659		7.82034	2.60698		8.13773	2.57029
9.38692	2.64162		9.39028	2.61287		9.39067	2.58721		7.84598	2.6076		8.16443	2.57106
9.41885	2.64209		9.42222	2.61349		9.42261	2.58799		7.87162	2.60822		8.19554	2.572
9.45078	2.64256		9.45416	2.61396		9.45455	2.58861		7.89726	2.609		8.22223	2.57262
9.48271	2.64303		9.4861	2.61458		9.48649	2.58923		7.92714	2.60978		8.24884	2.57355
9.51463	2.64365		9.51804	2.61504		9.51843	2.58985		7.95269	2.6104		8.27553	2.57433
9.54656	2.64412		9.54998	2.61551		9.55038	2.59048		7.97833	2.61102		8.30665	2.57511
9.57849	2.64459		9.58192	2.61613		9.58232	2.5911		8.00397	2.61164		8.33334	2.57589
9.61041	2.64505		9.61386	2.6166		9.61426	2.59172		8.03385	2.61242		8.35995	2.57667
9.64234	2.64568		9.6458	2.61722		9.6462	2.59234		8.05941	2.61304		8.38664	2.57745
9.67427	2.64599		9.67773	2.61769		9.67814	2.59296		8.08504	2.61382		8.41776	2.57838
9.7062	2.64661		9.70967	2.61831		9.71008	2.59358		8.11068	2.61444		8.44445	2.57916
9.73812	2.64692		9.74161	2.61878		9.74202	2.59405		8.14057	2.61522		8.47106	2.57994
9.77005	2.64755		9.77355	2.6194		9.77396	2.59483		8.16612	2.61584		8.49775	2.58056
9.80198	2.64802		9.80549	2.61986		9.8059	2.59545		8.19176	2.61646		8.52887	2.58149
9.83391	2.64848		9.83743	2.62049		9.83784	2.59591		8.2174	2.61708		8.55556	2.58227
9.86583	2.64895		9.86937	2.62095		9.86979	2.59653		8.24728	2.61786		8.58217	2.58289
9.89776	2.64942		9.90131	2.62157		9.90173	2.59716		8.27284	2.61848		8.60886	2.58367
9.92969	2.64989		9.93325	2.62204		9.93367	2.59778		8.29847	2.6191		8.63997	2.58461
9.96162	2.65035		9.96519	2.62251		9.96561	2.59824		8.32411	2.61973		8.66667	2.58523
9.99354	2.65082		9.99713	2.62313		9.99755	2.59886		8.354	2.6205		8.69336	2.58601
10.0255	2.65144		10.0291	2.62359		10.0295	2.59964		8.37955	2.62112		8.71997	2.58679
10.0574	2.65191		10.061	2.62406		10.0614	2.60011		8.40519	2.62175		8.75109	2.58756
10.0893	2.65222		10.093	2.62468		10.0934	2.60073		8.43083	2.62237		8.77778	2.58834
10.1212	2.65285		10.1249	2.62515		10.1253	2.6012		8.46071	2.62315		8.80447	2.58912
10.1532	2.65331		10.1568	2.62577		10.1573	2.60197		8.48627	2.62361		8.83108	2.58974
10.1851	2.65378		10.1888	2.62624		10.1892	2.60259		8.5119	2.62423		8.86219	2.59068
10.217	2.65409		10.2207	2.6267		10.2211	2.60306		8.53754	2.62486		8.88889	2.5913
10.249	2.65472		10.2526	2.62717		10.2531	2.60368		8.56742	2.62563		8.91558	2.59208
10.2809	2.65518		10.2846	2.62779		10.285	2.6043		8.59306	2.62625		8.94219	2.59286
10.3128	2.65565		10.3165	2.62826		10.317	2.60492		8.61862	2.62688		8.9733	2.59364
10.3447	2.65612		10.3485	2.62873		10.3489	2.60539		8.64425	2.62734		9	2.59426
10.3767	2.65659		10.3804	2.62919		10.3808	2.60586		8.67414	2.62812		9.02669	2.59504
10.4086	2.65706		10.4123	2.62981		10.4128	2.60663		8.69978	2.62859		9.0578	2.59582
10.4405	2.65752		10.4443	2.63028		10.4447	2.6071		8.72533	2.62921		9.08441	2.59644
10.4725	2.65783		10.4762	2.6309		10.4767	2.60772		8.75097	2.62983		9.1111	2.59722
10.5044	2.6583		10.5082	2.63137		10.5086	2.60819		8.78085	2.63061		9.1378	2.598
10.5363	2.65877		10.5401	2.63183		10.5405	2.60881		8.80649	2.63107		9.16891	2.59862
10.5682	2.65924		10.5721	2.6323		10.5725	2.60943		8.83204	2.63169		9.19552	2.5994
10.6002	2.6597		10.604	2.63292		10.6044	2.61005		8.85768	2.63232		9.22221	2.60002
10.6321	2.66017		10.6359	2.63339		10.6364	2.61052		8.88756	2.63294		9.2489	2.6008
10.664	2.66064		10.6679	2.63386		10.6683	2.61114		8.9132	2.63356		9.28002	2.60158
10.6959	2.66111		10.6998	2.63432		10.7003	2.61176		8.93876	2.63418		9.30663	2.6022
10.7279	2.66158		10.7317	2.63479		10.7322	2.61222		8.96439	2.63465		9.33332	2.60282
10.7598	2.66204		10.7637	2.63541		10.7641	2.61285		8.99428	2.63543		9.36001	2.6036
10.7917	2.66235		10.7956	2.63588		10.7961	2.61347		9.01991	2.63605		9.39113	2.60438
10.8237	2.66298		10.8276	2.63634		10.828	2.61393		9.04547	2.63651		9.41773	2.605
10.8556	2.66329		10.8595	2.63681		10.86	2.61456		9.07535	2.63713		9.44443	2.60562
10.8875	2.66376		10.8914	2.63728		10.8919	2.61518		9.10099	2.63776		9.47112	2.6064
10.9194	2.66423		10.9234	2.6379		10.9238	2.6158		9.12663	2.63838		9.49781	2.60702
10.9514	2.66469		10.9553	2.63836		10.9558	2.61626		9.15219	2.63884		9.52893	2.6078
10.9833	2.66516		10.9873	2.63868		10.9877	2.61673		9.18207	2.63947		9.55553	2.60843
11.0152	2.66563		11.0192	2.6393		11.0197	2.61735		9.20771	2.64009		9.58223	2.60905
11.0472	2.6661		11.0511	2.63976		11.0516	2.61797		9.23334	2.64055		9.60892	2.60983
11.0791	2.66656		11.0831	2.64039		11.0836	2.61844		9.25898	2.64118		9.64003	2.6106
11.111	2.66687		11.115	2.6407		11.1155	2.61906		9.28878	2.6418		9.66664	2.61123
11.1429	2.66734		11.147	2.64116		11.1474	2.61953		9.31442	2.64242		9.69333	2.61185
11.1749	2.66781		11.1789	2.64178		11.1794	2.62015		9.34006	2.64289		9.72003	2.61247
11.2068	2.66828		11.2108	2.64225		11.2113	2.62061		9.36569	2.64351		9.75114	2.6131
11.2387	2.66859		11.2428	2.64272		11.2432	2.62124		9.39558	2.64397		9.77775	2.61387
11.2706	2.66906		11.2747	2.64318		11.2752	2.6217		9.42113	2.6446		9.80444	2.61434
11.3026	2.66952		11.3067	2.64365		11.3071	2.62232		9.44677	2.64506		9.83114	2.61512
11.3345	2.66999		11.3386	2.64412		11.3391	2.62279		9.47241	2.64568		9.86225	2.6159
11.3664	2.6703		11.3705	2.64458		11.371	2.62341		9.50229	2.64631		9.88886	2.61652
11.3984	2.67077		11.4025	2.64505		11.403	2.62388		9.52785	2.64677		9.91555	2.61714
11.4303	2.67124		11.4344	2.64552		11.4349	2.62434		9.55348	2.64739		9.94224	2.61761
11.4622	2.67171		11.4664	2.64598		11.4668	2.62496		9.57912	2.64786		9.97336	2.61839
11.4941	2.67202		11.4983	2.64645		11.4988	2.62559		9.609	2.64848		9.99997	2.61901
11.5261	2.67264		11.5302	2.64691		11.5307	2.62605		9.63456	2.64895		10.0267	2.61963
11.558	2.67295		11.5622	2.64738		11.5627	2.62652		9.6602	2.64941		10.0534	2.62026
11.5899	2.67342		11.5941	2.64785		11.5946	2.62714		9.68584	2.65004		10.0845	2.62088
11.6218	2.67373		11.6261	2.64831		11.6265	2.6276		9.71572	2.65066		10.1111	2.6215
11.6538	2.6742		11.658	2.64878		11.6585	2.62807		9.74127	2.65112		10.1378	2.62212
11.6857	2.67467		11.6899	2.64925		11.6904	2.62869		9.76691	2.65159		10.1645	2.62275
11.7176	2.67498		11.7219	2.64956		11.7224	2.62931		9.79255	2.65206		10.1956	2.62353
11.7495	2.67545		11.7538	2.65002		11.7543	2.62978		9.82243	2.65283		10.2223	2.62399
11.7815	2.67591		11.7858	2.65049		11.7863	2.63025		9.84798	2.6533		10.2489	2.62461
11.8134	2.67623		11.8177	2.65096		11.8182	2.63087		9.87362	2.65377		10.2756	2.62524
11.8453	2.67669		11.8496	2.65142		11.8501	2.63133		9.89926	2.65423		10.3067	2.62586
11.8773	2.67716		11.8816	2.65189		11.8821	2.6318		9.92914	2.65485		10.3334	2.62648
11.9092	2.67747		11.9135	2.6522		11.914	2.63242		9.9547	2.65532		10.36	2.62711
11.9411	2.67779		11.9454	2.65282		11.9459	2.63289		9.98034	2.65579		10.3867	2.62757
11.973	2.67825		11.9774	2.65313		11.9779	2.63351		10.006	2.65625		10.4178	2.62835
12.005	2.67856		12.0093	2.6536		12.0098	2.63397		10.0316	2.65688		10.4445	2.62897
12.0369	2.67903		12.0413	2.65407		12.0418	2.63444		10.0615	2.65734		10.4711	2.6296
12.0688	2.6795		12.0732	2.65453		12.0737	2.63506		10.087	2.65781		10.4978	2.63006
12.1007	2.67981		12.1052	2.65484		12.1057	2.63553		10.1127	2.65827		10.5289	2.63069
12.1327	2.68028		12.1371	2.65531		12.1376	2.63599		10.1383	2.6589		10.5556	2.63131
12.1646	2.68059		12.169	2.65578		12.1695	2.63646		10.1682	2.65936		10.5822	2.63178
12.1965	2.68106		12.201	2.65624		12.2015	2.63708		10.1938	2.65983		10.6089	2.6324
12.2285	2.68153		12.2329	2.65671		12.2334	2.63755		10.2194	2.6603		10.64	2.63302
12.2604	2.68184		12.2648	2.65718		12.2654	2.63801		10.245	2.66092		10.6667	2.63364
12.2923	2.68215		12.2968	2.65749		12.2973	2.63848		10.2749	2.66138		10.6933	2.63411
12.3242	2.68262		12.3287	2.65795		12.3293	2.6391		10.3005	2.66185		10.72	2.63458
12.3562	2.68308		12.3607	2.65826		12.3612	2.63957		10.3261	2.66232		10.7511	2.63536
12.3881	2.6834		12.3926	2.65873		12.3931	2.64019		10.3518	2.66278		10.7778	2.63582
12.42	2.68371		12.4245	2.6592		12.4251	2.64065		10.3816	2.6634		10.8044	2.63645
12.452	2.68418		12.4565	2.65966		12.457	2.64112		10.4072	2.66387		10.8311	2.63691
12.4839	2.68464		12.4884	2.65997		12.489	2.64159		10.4328	2.66434		10.8622	2.63754
12.5158	2.68496		12.5204	2.66044		12.5209	2.64205		10.4585	2.66465		10.8889	2.63816
12.5477	2.68527		12.5523	2.66091		12.5528	2.64252		10.4884	2.66527		10.9155	2.63863
12.5797	2.68573		12.5843	2.66122		12.5848	2.64314		10.5139	2.66574		10.9422	2.63909
12.6116	2.6862		12.6162	2.66168		12.6167	2.64361		10.5395	2.6662		10.9733	2.63987
12.6435	2.68651		12.6481	2.66215		12.6487	2.64407		10.5652	2.66667		11	2.64034
12.6754	2.68683		12.6801	2.66246		12.6806	2.64454		10.5951	2.66729		11.0267	2.6408
12.7074	2.68729		12.712	2.66293		12.7125	2.64516		10.6206	2.6676		11.0533	2.64127
12.7393	2.6876		12.7439	2.66324		12.7445	2.64563		10.6463	2.66807		11.0844	2.64189
12.7712	2.68792		12.7759	2.66371		12.7764	2.64609		10.6719	2.66853		11.1111	2.64252
12.8032	2.68838		12.8078	2.66417		12.8084	2.64656		10.7018	2.66915		11.1378	2.64298
12.8351	2.6887		12.8398	2.66464		12.8403	2.64702		10.7273	2.66962		11.1644	2.64361
12.867	2.68916		12.8717	2.66495		12.8722	2.64749		10.753	2.66993		11.1955	2.64407
12.8989	2.68948		12.9037	2.66526		12.9042	2.64796		10.7786	2.6704		11.2222	2.6447
12.9309	2.68994		12.9356	2.66573		12.9361	2.64842		10.8085	2.67102		11.2489	2.64516
12.9628	2.69025		12.9675	2.66619		12.9681	2.64889		10.8341	2.67133		11.28	2.64579
12.9947	2.69057		12.9995	2.6665		13	2.64951		10.8597	2.6718		11.3066	2.64625
13.0266	2.69088		13.0314	2.66697		13.032	2.64982		10.8853	2.67226		11.3333	2.64672
13.0586	2.69135		13.0633	2.66728		13.0639	2.65044		10.9152	2.67273		11.36	2.64719
13.0905	2.69166		13.0953	2.66775		13.0958	2.65091		10.9408	2.6732		11.3911	2.64781
13.1224	2.69197		13.1272	2.66821		13.1278	2.65137		10.9664	2.67366		11.4177	2.64828
13.1544	2.69244		13.1592	2.66852		13.1597	2.65184		10.992	2.67413		11.4444	2.64874
13.1863	2.6929		13.1911	2.66884		13.1916	2.65215		11.0219	2.6746		11.4711	2.64937
13.2182	2.69322		13.223	2.6693		13.2236	2.65277		11.0475	2.67506		11.5022	2.64983
13.2501	2.69353		13.255	2.66977		13.2555	2.65324		11.0731	2.67553		11.5288	2.65046
13.2821	2.69384		13.2869	2.67008		13.2875	2.6537		11.0987	2.67584		11.5555	2.65077
13.314	2.69415		13.3189	2.67039		13.3194	2.65417		11.1286	2.67646		11.5822	2.65139
13.3459	2.69446		13.3508	2.67086		13.3514	2.65464		11.1543	2.67677		11.6133	2.65201
13.3778	2.69493		13.3827	2.67117		13.3833	2.6551		11.1798	2.67724		11.64	2.65232
13.4098	2.69524		13.4147	2.67163		13.4152	2.65557		11.2055	2.6777		11.6666	2.65295
13.4417	2.69571		13.4466	2.67194		13.4472	2.65603		11.2353	2.67817		11.6933	2.65341
13.4736	2.69602		13.4786	2.67241		13.4791	2.6565		11.261	2.67864		11.72	2.65388
13.5055	2.69633		13.5105	2.67272		13.5111	2.65697		11.2865	2.67895		11.7511	2.65435
13.5375	2.69665		13.5424	2.67303		13.543	2.65728		11.3164	2.67941		11.7777	2.65482
13.5694	2.69696		13.5744	2.67334		13.5749	2.65774		11.3421	2.67988		11.8044	2.65544
13.6013	2.69727		13.6063	2.67381		13.6069	2.65821		11.3677	2.68035		11.8311	2.65591
13.6333	2.69758		13.6383	2.67412		13.6388	2.65867		11.3932	2.68066		11.8622	2.65637
13.6652	2.69789		13.6702	2.67443		13.6708	2.6593		11.4231	2.68128		11.8889	2.65684
13.6971	2.69836		13.7021	2.6749		13.7027	2.65961		11.4488	2.68159		11.9155	2.65731
13.729	2.69867		13.7341	2.67521		13.7347	2.66007		11.4744	2.68206		11.9422	2.65777
13.761	2.69898		13.766	2.67568		13.7666	2.66054		11.5	2.68252		11.9733	2.65824
13.7929	2.69929		13.798	2.67599		13.7985	2.66085		11.5299	2.68283		12	2.65871
13.8248	2.69961		13.8299	2.6763		13.8305	2.66147		11.5555	2.6833		12.0267	2.65917
13.8567	2.69992		13.8618	2.67676		13.8624	2.66178		11.5811	2.68377		12.0533	2.65964
13.8887	2.70039		13.8938	2.67708		13.8944	2.66225		11.6067	2.68408		12.0845	2.66026
13.9206	2.7007		13.9257	2.67739		13.9263	2.66271		11.6366	2.68454		12.1111	2.66073
13.9525	2.70101		13.9577	2.67785		13.9582	2.66318		11.6622	2.68501		12.1378	2.66104
13.9845	2.70132		13.9896	2.67816		13.9902	2.66365		11.6878	2.68548		12.1645	2.66151
14.0164	2.70163		14.0215	2.67847		14.0221	2.66396		11.7135	2.68579		12.1956	2.66213
14.0483	2.70194		14.0535	2.67879		14.0541	2.66442		11.7433	2.68625		12.2222	2.66244
14.0802	2.70226		14.0854	2.67925		14.086	2.66489		11.7689	2.68656		12.2489	2.66291
14.1122	2.70257		14.1174	2.67956		14.1179	2.6652		11.7945	2.68703		12.2756	2.66338
14.1441	2.70304		14.1493	2.67987		14.1499	2.66582		11.8202	2.6875		12.3067	2.66384
14.176	2.70319		14.1812	2.68018		14.1818	2.66613		11.85	2.68781		12.3333	2.66431
14.208	2.70366		14.2132	2.68065		14.2138	2.6666		11.8756	2.68827		12.36	2.66478
14.2399	2.70397		14.2451	2.68096		14.2457	2.66691		11.9012	2.68874		12.3867	2.66525
14.2718	2.70428		14.2771	2.68127		14.2776	2.66737		11.9269	2.68905		12.4178	2.66571
14.3037	2.70459		14.309	2.68158		14.3096	2.66784		11.9568	2.68952		12.4444	2.66618
14.3357	2.70491		14.3409	2.68189		14.3415	2.66831		11.9823	2.68998		12.4711	2.66665
14.3676	2.70522		14.3729	2.68236		14.3735	2.66862		12.008	2.69029		12.4978	2.66696
14.3995	2.70553		14.4048	2.68267		14.4054	2.66908		12.0336	2.69076		12.5289	2.66742
14.4314	2.70584		14.4367	2.68298		14.4374	2.66955		12.0635	2.69123		12.5556	2.66789
14.4634	2.70615		14.4687	2.68329		14.4693	2.66986		12.089	2.69154		12.5822	2.66836
14.4953	2.70646		14.5006	2.6836		14.5012	2.67033		12.1147	2.69185		12.6089	2.66867
14.5272	2.70678		14.5326	2.68392		14.5332	2.67079		12.1403	2.69232		12.64	2.66929
14.5592	2.70709		14.5645	2.68423		14.5651	2.6711		12.1659	2.69263		12.6667	2.6696
14.5911	2.7074		14.5965	2.68469		14.5971	2.67157		12.1957	2.69309		12.6933	2.67007
14.623	2.70771		14.6284	2.685		14.629	2.67203		12.2214	2.6934		12.72	2.67054
14.6549	2.70802		14.6603	2.68531		14.6609	2.6725		12.247	2.69387		12.7511	2.67101
14.6869	2.70833		14.6923	2.68563		14.6929	2.67281		12.2727	2.69418		12.7778	2.67132
14.7188	2.70849		14.7242	2.68594		14.7248	2.67312		12.3025	2.69465		12.8044	2.67178
14.7507	2.70896		14.7561	2.6864		14.7568	2.67359		12.3281	2.69511		12.8311	2.67225
14.7827	2.70911		14.7881	2.68656		14.7887	2.6739		12.3537	2.69542		12.8622	2.67272
14.8146	2.70943		14.82	2.68703		14.8207	2.67437		12.3794	2.69573		12.8889	2.67303
14.8465	2.70974		14.852	2.68734		14.8526	2.67483		12.4092	2.6962		12.9155	2.6735
14.8784	2.71005		14.8839	2.68765		14.8845	2.6753		12.4348	2.69667		12.9422	2.67381
14.9104	2.71036		14.9159	2.68796		14.9165	2.67561		12.4604	2.69698		12.9733	2.67427
14.9423	2.71067		14.9478	2.68827		14.9484	2.67592		12.4861	2.69729		13	2.67474
14.9742	2.71098		14.9797	2.68858		14.9803	2.67638		12.516	2.69776		13.0266	2.67521
15.0061	2.7113		15.0117	2.68889		15.0123	2.67685		12.5415	2.69807		13.0533	2.67552
15.0381	2.71161		15.0436	2.6892		15.0442	2.67716		12.5672	2.69853		13.0844	2.67599
15.07	2.71192		15.0755	2.68951		15.0762	2.67747		12.5928	2.69884		13.1111	2.67645
15.1019	2.71223		15.1075	2.68982		15.1081	2.67794		12.6227	2.69931		13.1377	2.67676
15.1339	2.71254		15.1394	2.69029		15.1401	2.6784		12.6482	2.69962		13.1644	2.67708
15.1658	2.71285		15.1714	2.6906		15.172	2.67872		12.6739	2.70009		13.1955	2.67754
15.1977	2.71317		15.2033	2.69091		15.2039	2.67918		12.6995	2.7004		13.2222	2.67801
15.2296	2.71332		15.2353	2.69107		15.2359	2.67949		12.7294	2.70086		13.2489	2.67832
15.2616	2.71379		15.2672	2.69153		15.2678	2.67996		12.7549	2.70117		13.2755	2.67879
15.2935	2.71395		15.2991	2.69169		15.2998	2.68027		12.7806	2.70149		13.3066	2.67926
15.3254	2.71426		15.3311	2.692		15.3317	2.68058		12.8062	2.7018		13.3333	2.67957
15.3573	2.71457		15.363	2.69247		15.3636	2.68105		12.8361	2.70226		13.36	2.68003
15.3893	2.71488		15.3949	2.69278		15.3956	2.68136		12.8616	2.70257		13.3866	2.68035
15.4212	2.71519		15.4269	2.69309		15.4275	2.68182		12.8873	2.70288		13.4177	2.68081
15.4531	2.71535		15.4588	2.6934		15.4595	2.68213		12.9129	2.70335		13.4444	2.68112
15.485	2.71566		15.4908	2.69371		15.4914	2.68244		12.9428	2.70366		13.4711	2.68159
15.517	2.71597		15.5227	2.69402		15.5234	2.68291		12.9684	2.70413		13.5022	2.68206
15.5489	2.71628		15.5546	2.69433		15.5553	2.68322		12.994	2.70444		13.5288	2.68237
15.5808	2.7166		15.5866	2.69464		15.5872	2.68353		13.0196	2.70475		13.5555	2.68268
15.6128	2.71691		15.6185	2.6948		15.6192	2.684		13.0495	2.70522		13.5822	2.68315
15.6447	2.71706		15.6505	2.69526		15.6511	2.68446		13.0752	2.70553		13.6133	2.68346
15.6766	2.71722		15.6824	2.69542		15.6831	2.68477		13.1007	2.70584		13.6399	2.68393
15.7086	2.71753		15.7143	2.69589		15.715	2.68508		13.1264	2.70615		13.6666	2.68424
15.7405	2.71784		15.7463	2.69604		15.7469	2.6854		13.1562	2.70662		13.6933	2.6847
15.7724	2.71815		15.7782	2.69635		15.7789	2.68586		13.1819	2.70693		13.7244	2.68502
15.8043	2.71847		15.8102	2.69666		15.8108	2.68617		13.2074	2.70724		13.751	2.68548
15.8363	2.71862		15.8421	2.69697		15.8428	2.68648		13.2331	2.70755		13.7777	2.68579
15.8682	2.71893		15.874	2.69729		15.8747	2.68695		13.2629	2.70801		13.8044	2.68626
15.9001	2.71925		15.906	2.6976		15.9066	2.68726		13.2886	2.70833		13.8355	2.68657
15.932	2.71956		15.9379	2.69791		15.9386	2.68757		13.3141	2.70864		13.8621	2.68688
15.964	2.71987		15.9699	2.69822		15.9705	2.68788		13.3398	2.70895		13.8888	2.6872
15.9959	2.72018		16.0018	2.69853		16.0025	2.68819		13.3697	2.70941		13.9155	2.68766
16.0278	2.72034		16.0337	2.69884		16.0344	2.68866		13.3953	2.70972		13.9422	2.68797
16.0598	2.72065		16.0657	2.699		16.0663	2.68912		13.4208	2.71003		13.9733	2.68844
16.0917	2.72096		16.0976	2.69946		16.0983	2.68943		13.4507	2.7105		14	2.68875
16.1236	2.72127		16.1296	2.69962		16.1302	2.68974		13.4764	2.71081		14.0266	2.68906
16.1555	2.72143		16.1615	2.70008		16.1622	2.69006		13.502	2.71112		14.0533	2.68953
16.1874	2.72174		16.1934	2.70024		16.1941	2.69037		13.5276	2.71143		14.0845	2.68984
16.2194	2.72189		16.2254	2.70055		16.2261	2.69068		13.5574	2.7119		14.1111	2.69031
16.2513	2.72221		16.2573	2.70086		16.258	2.69099		13.5831	2.71221		14.1378	2.69062
16.2832	2.72252		16.2893	2.70117		16.2899	2.69145		13.6087	2.71252		14.1644	2.69093
16.3152	2.72283		16.3212	2.70148		16.3219	2.69176		13.6343	2.71283		14.1956	2.6914
16.3471	2.72299		16.3531	2.70179		16.3538	2.69208		13.6641	2.7133		14.2222	2.69155
16.379	2.7233		16.3851	2.70195		16.3858	2.69239		13.6898	2.71361		14.2489	2.69202
16.4109	2.72361		16.417	2.70242		16.4177	2.69285		13.7154	2.71392		14.2756	2.69233
16.4429	2.72392		16.449	2.70257		16.4496	2.69316		13.7411	2.71423		14.3067	2.6928
16.4748	2.72408		16.4809	2.70288		16.4816	2.69332		13.7709	2.7147		14.3333	2.69311
16.5067	2.72439		16.5128	2.70319		16.5135	2.69378		13.7965	2.71485		14.36	2.69342
16.5387	2.7247		16.5448	2.7035		16.5455	2.69409		13.8221	2.71532		14.3867	2.69373
16.5706	2.72486		16.5767	2.70382		16.5774	2.69441		13.8478	2.71563		14.4178	2.69404
16.6025	2.72517		16.6087	2.70397		16.6093	2.69472		13.8777	2.71594		14.4444	2.69451
16.6344	2.72548		16.6406	2.70428		16.6413	2.69503		13.9032	2.71625		14.4711	2.69482
16.6664	2.72564		16.6725	2.70459		16.6732	2.69534		13.9289	2.71656		14.4978	2.69513
16.6983	2.72595		16.7045	2.7049		16.7052	2.6958		13.9545	2.71687		14.5289	2.6956
16.7302	2.72626		16.7364	2.70521		16.7371	2.69611		13.9844	2.71719		14.5555	2.69591
16.7621	2.72642		16.7684	2.70537		16.7691	2.69643		14.0099	2.71765		14.5822	2.69622
16.7941	2.72673		16.8003	2.70568		16.801	2.69674		14.0356	2.71796		14.6089	2.69654
16.826	2.72688		16.8322	2.70599		16.8329	2.69705		14.0612	2.71827		14.64	2.697
16.8579	2.72719		16.8642	2.70615		16.8649	2.69736		14.0911	2.71858		14.6666	2.69731
16.8898	2.72735		16.8961	2.70646		16.8968	2.69767		14.1166	2.71889		14.6933	2.69763
16.9218	2.72766		16.928	2.70677		16.9288	2.69798		14.1423	2.71921		14.72	2.69794
16.9537	2.72797		16.96	2.70708		16.9607	2.69844		14.1679	2.71952		14.7511	2.6984
16.9856	2.72813		16.9919	2.70739		16.9926	2.6986		14.1978	2.71983		14.7778	2.69871
17.0176	2.72844		17.0239	2.70755		17.0246	2.69907		14.2233	2.72014		14.8044	2.69903
17.0495	2.72875		17.0558	2.70786		17.0565	2.69938		14.249	2.7206		14.8311	2.69934
17.0814	2.72891		17.0877	2.70817		17.0885	2.69969		14.2746	2.72092		14.8622	2.69965
17.1133	2.72922		17.1197	2.70832		17.1204	2.7		14.3045	2.72123		14.8889	2.69996
17.1453	2.72953		17.1516	2.70863		17.1523	2.70031		14.3301	2.72154		14.9155	2.70027
17.1772	2.72969		17.1836	2.70895		17.1843	2.70062		14.3557	2.72185		14.9422	2.70058
17.2091	2.73		17.2155	2.70926		17.2162	2.70093		14.3813	2.72216		14.9733	2.70105
17.2411	2.73016		17.2475	2.70941		17.2482	2.70124		14.407	2.72247		15	2.70136
17.273	2.73047		17.2794	2.70972		17.2801	2.70155		14.4368	2.72278		15.0266	2.70167
17.3049	2.73078		17.3113	2.71003		17.312	2.70186		14.4624	2.72309		15.0533	2.70198
17.3368	2.73109		17.3433	2.71035		17.344	2.70217		14.488	2.7234		15.0844	2.7023
17.3687	2.73125		17.3752	2.71066		17.3759	2.70248		14.5137	2.72371		15.1111	2.70261
17.4007	2.7314		17.4072	2.71081		17.4079	2.70279		14.5436	2.72402		15.1377	2.70292
17.4326	2.73171		17.4391	2.71112		17.4398	2.70311		14.5691	2.72433		15.1644	2.70338
17.4645	2.73187		17.471	2.71143		17.4718	2.70342		14.5948	2.72465		15.1955	2.7037
17.4965	2.73218		17.503	2.71174		17.5037	2.70373		14.6204	2.72496		15.2222	2.70401
17.5284	2.73249		17.5349	2.7119		17.5356	2.70404		14.6503	2.72527		15.2488	2.70432
17.5603	2.73265		17.5668	2.71221		17.5676	2.70435		14.6758	2.72558		15.2755	2.70463
17.5922	2.73296		17.5988	2.71252		17.5995	2.70466		14.7015	2.72589		15.3066	2.70494
17.6242	2.73312		17.6307	2.71283		17.6315	2.70497		14.7271	2.7262		15.3333	2.70525
17.6561	2.73343		17.6627	2.71299		17.6634	2.70512		14.757	2.72651		15.3599	2.70556
17.688	2.73374		17.6946	2.7133		17.6953	2.70544		14.7825	2.72682		15.3866	2.70588
17.72	2.7339		17.7265	2.71345		17.7273	2.7059		14.8082	2.72713		15.4177	2.70619
17.7519	2.73405		17.7585	2.71377		17.7592	2.70606		14.8338	2.72744		15.4444	2.7065
17.7838	2.73436		17.7904	2.71408		17.7912	2.70637		14.8637	2.72775		15.4711	2.70681
17.8157	2.73468		17.8224	2.71439		17.8231	2.70668		14.8893	2.72807		15.4977	2.70712
17.8477	2.73483		17.8543	2.71454		17.855	2.70699		14.9149	2.72838		15.5288	2.70743
17.8796	2.73514		17.8863	2.71485		17.887	2.7073		14.9405	2.72869		15.5555	2.70774
17.9115	2.7353		17.9182	2.71501		17.9189	2.70746		14.9704	2.729		15.5822	2.70806
17.9434	2.73561		17.9501	2.71532		17.9509	2.70792		14.996	2.72931		15.6088	2.70837
17.9754	2.73577		17.9821	2.71563		17.9828	2.70808		15.0216	2.72962		15.6399	2.70868
18.0073	2.73608		18.014	2.71594		18.0147	2.70839		15.0472	2.72993		15.6666	2.70899
18.0392	2.73639		18.0459	2.7161		18.0467	2.7087		15.0771	2.73024		15.6933	2.7093
18.0711	2.73655		18.0779	2.71641		18.0786	2.70901		15.1028	2.73055		15.7199	2.70961
18.1031	2.7367		18.1098	2.71656		18.1106	2.70932		15.1283	2.73086		15.751	2.71008
18.135	2.73701		18.1418	2.71687		18.1425	2.70963		15.154	2.73102		15.7777	2.71023
18.1669	2.73717		18.1737	2.71719		18.1745	2.70979		15.1838	2.73149		15.8044	2.71055
18.1989	2.73733		18.2056	2.71734		18.2064	2.71025		15.2095	2.7318		15.8355	2.71086
18.2308	2.73764		18.2376	2.71765		18.2383	2.71041		15.235	2.73211		15.8621	2.71117
18.2627	2.73779		18.2695	2.71796		18.2703	2.71072		15.2607	2.73226		15.8888	2.71148
18.2946	2.73811		18.3015	2.71812		18.3022	2.71103		15.2905	2.73273		15.9155	2.71179
18.3266	2.73826		18.3334	2.71843		18.3342	2.71134		15.3162	2.73288		15.9466	2.7121
18.3585	2.73857		18.3653	2.71874		18.3661	2.71165		15.3417	2.7332		15.9733	2.71241
18.3904	2.73873		18.3973	2.7189		18.398	2.7118		15.3674	2.73351		15.9999	2.71257
18.4223	2.73904		18.4292	2.71921		18.43	2.71212		15.3972	2.73382		16.0266	2.71304
18.4543	2.7392		18.4612	2.71952		18.4619	2.71243		15.4229	2.73413		16.0577	2.71335
18.4862	2.73951		18.4931	2.71967		18.4939	2.71274		15.4484	2.73444		16.0844	2.71366
18.5181	2.73966		18.525	2.71998		18.5258	2.71305		15.4741	2.73475		16.111	2.71381
18.55	2.73998		18.557	2.72014		18.5577	2.7132		15.504	2.73506		16.1377	2.71413
18.582	2.74013		18.5889	2.72045		18.5897	2.71367		15.5296	2.73537		16.1688	2.71459
18.6139	2.74044		18.6209	2.72076		18.6216	2.71382		15.5552	2.73553		16.1955	2.7149
18.6458	2.7406		18.6528	2.72092		18.6536	2.71414		15.5808	2.73584		16.2221	2.71506
18.6778	2.74091		18.6847	2.72123		18.6855	2.71445		15.6107	2.73615		16.2488	2.71537
18.7097	2.74107		18.7167	2.72154		18.7174	2.71476		15.6363	2.73646		16.2755	2.71568
18.7416	2.74122		18.7486	2.72169		18.7494	2.71491		15.6619	2.73677		16.3067	2.71599
18.7735	2.74153		18.7806	2.722		18.7813	2.71522		15.6918	2.73708		16.3332	2.71631
18.8055	2.74185		18.8125	2.72216		18.8133	2.71553		15.7174	2.73739		16.36	2.71662
18.8374	2.742		18.8444	2.72247		18.8452	2.71584		15.743	2.7377		16.3866	2.71693
18.8693	2.74216		18.8764	2.72278		18.8772	2.716		15.7686	2.73786		16.4178	2.71724
18.9013	2.74247		18.9083	2.72294		18.9091	2.71631		15.7985	2.73832		16.4444	2.7174
18.9332	2.74262		18.9403	2.72309		18.941	2.71662		15.8241	2.73848		16.4711	2.71771
18.9651	2.74294		18.9722	2.7234		18.973	2.71693		15.8497	2.73879		16.4977	2.71802
18.997	2.74309		19.0041	2.72356		19.0049	2.71709		15.8754	2.7391		16.5289	2.71833
19.029	2.7434		19.0361	2.72387		19.0369	2.7174		15.9053	2.73941		16.5555	2.71864
19.0609	2.74356		19.068	2.72418		19.0688	2.71771		15.9308	2.73972		16.5822	2.71895
19.0928	2.74387		19.1	2.72449		19.1008	2.71802		15.9564	2.74003		16.6089	2.71911
19.1247	2.74403		19.1319	2.72465		19.1327	2.71817		15.9821	2.74019		16.64	2.71957
19.1567	2.74418		19.1638	2.7248		19.1646	2.71848		16.012	2.74066		16.6666	2.71973
19.1886	2.7445		19.1958	2.72511		19.1966	2.7188		16.0375	2.74081		16.6933	2.72004
19.2205	2.74465		19.2277	2.72543		19.2285	2.71895		16.0632	2.74112		16.72	2.72035
19.2524	2.74496		19.2597	2.72558		19.2604	2.71926		16.0888	2.74128		16.7511	2.72066
19.2844	2.74512		19.2916	2.72589		19.2924	2.71957		16.1187	2.74174		16.7777	2.72098
19.3163	2.74543		19.3235	2.72605		19.3243	2.71988		16.1442	2.7419		16.8044	2.72113
19.3482	2.74559		19.3555	2.72636		19.3563	2.72004		16.1699	2.74221		16.8311	2.72144
19.3802	2.74574		19.3874	2.72651		19.3882	2.72035		16.1955	2.74252		16.8622	2.72175
19.4121	2.74605		19.4194	2.72682		19.4202	2.7205		16.2254	2.74283		16.8888	2.72207
19.444	2.74621		19.4513	2.72714		19.4521	2.72082		16.2509	2.74314		16.9155	2.72238
19.4759	2.74652		19.4832	2.72729		19.484	2.72113		16.2766	2.7433		16.9422	2.72253
19.5079	2.74668		19.5152	2.72745		19.516	2.72144		16.3022	2.74361		16.9733	2.72284
19.5398	2.74683		19.5471	2.72776		19.5479	2.72175		16.3321	2.74392		16.9999	2.72316
19.5717	2.74715		19.579	2.72791		19.5799	2.7219		16.3576	2.74423		17.0266	2.72347
19.6036	2.7473		19.611	2.72822		19.6118	2.72221		16.3833	2.74439		17.0533	2.72378
19.6356	2.74746		19.6429	2.72838		19.6437	2.72237		16.4089	2.7447		17.0844	2.72409
19.6675	2.74761		19.6749	2.72869		19.6757	2.72268		16.4388	2.74501		17.1111	2.72425
19.6994	2.74792		19.7068	2.729		19.7076	2.72299		16.4644	2.74532		17.1377	2.72456
19.7313	2.74824		19.7387	2.72916		19.7396	2.72315		16.49	2.74563		17.1644	2.72487
19.7633	2.74839		19.7707	2.72947		19.7715	2.72346		16.5156	2.74594		17.1955	2.72518
19.7952	2.74855		19.8026	2.72962		19.8035	2.72377		16.5413	2.7461		17.2222	2.72533
19.8271	2.74886		19.8346	2.72993		19.8354	2.72392		16.5712	2.74641		17.2488	2.72565
19.859	2.74902		19.8665	2.73024		19.8673	2.72423		16.5967	2.74672		17.2755	2.72596
19.891	2.74917		19.8985	2.7304		19.8993	2.72454		16.6224	2.74703		17.3066	2.72627
19.9229	2.74948		19.9304	2.73056		19.9312	2.7247		16.648	2.74718		17.3333	2.72642
19.9548	2.74964		19.9623	2.73087		19.9632	2.72501		16.6779	2.7475		17.3599	2.72674
19.9868	2.74979		19.9943	2.73102		19.9951	2.72532		16.7034	2.74781		17.3866	2.72705
20.0187	2.75011		20.0262	2.73133		20.027	2.72548		16.7291	2.74812		17.4177	2.72736
20.0506	2.75026		20.0582	2.73164		20.059	2.72579		16.7547	2.74827		17.4444	2.72767
20.0825	2.75042		20.0901	2.7318		20.0909	2.7261		16.7846	2.74858		17.471	2.72783
20.1145	2.75073		20.122	2.73195		20.1229	2.72625		16.8101	2.74889		17.4977	2.72814
20.1464	2.75104		20.154	2.73227		20.1548	2.72656		16.8358	2.7492		17.5288	2.72845
20.1783	2.7512		20.1859	2.73242		20.1867	2.72672		16.8614	2.74936		17.5555	2.72876
20.2102	2.75135		20.2178	2.73273		20.2187	2.72703		16.8913	2.74983		17.5821	2.72892
20.2422	2.75167		20.2498	2.73304		20.2506	2.72734		16.9168	2.74998		17.6088	2.72923
20.2741	2.75182		20.2817	2.7332		20.2826	2.7275		16.9425	2.75029		17.6399	2.72954
20.306	2.75198		20.3137	2.73351		20.3145	2.72781		16.9681	2.7506		17.6666	2.72969
20.3379	2.75229		20.3456	2.73366		20.3465	2.72796		16.998	2.75091		17.6932	2.73
20.3699	2.75244		20.3775	2.73398		20.3784	2.72827		17.0236	2.75107		17.7199	2.73032
20.4018	2.75276		20.4095	2.73413		20.4103	2.72843		17.0492	2.75138		17.751	2.73063
20.4337	2.75291		20.4414	2.73444		20.4423	2.72874		17.0748	2.75154		17.7777	2.73078
20.4657	2.75307		20.4734	2.7346		20.4742	2.72905		17.1047	2.752		17.8044	2.73109
20.4976	2.75322		20.5053	2.73491		20.5062	2.7292		17.1303	2.75231		17.831	2.73141
20.5295	2.75354		20.5372	2.73506		20.5381	2.72951		17.1559	2.75247		17.8621	2.73172
20.5614	2.75369		20.5692	2.73522		20.57	2.72983		17.1815	2.75262		17.8888	2.73187
20.5934	2.754		20.6011	2.73553		20.602	2.72998		17.2114	2.75309		17.9155	2.73218
20.6253	2.75416		20.6331	2.73584		20.6339	2.73029		17.237	2.75325		17.9421	2.73234
20.6572	2.75431		20.665	2.736		20.6659	2.73045		17.2626	2.75356		17.9732	2.73265
20.6892	2.75447		20.6969	2.73631		20.6978	2.73076		17.2882	2.75387		17.9999	2.73296
20.7211	2.75478		20.7289	2.73646		20.7297	2.73091		17.3181	2.75402		18.0266	2.73312
20.753	2.75494		20.7608	2.73677		20.7617	2.73122		17.3438	2.75433		18.0577	2.73343
20.7849	2.75525		20.7928	2.73693		20.7936	2.73153		17.3693	2.75465		18.0843	2.73374
20.8169	2.75541		20.8247	2.73724		20.8256	2.73169		17.395	2.7548		18.111	2.7339
20.8488	2.75556		20.8566	2.7374		20.8575	2.73185		17.4248	2.75511		18.1377	2.73421
20.8807	2.75587		20.8886	2.73755		20.8895	2.73216		17.4505	2.75542		18.1688	2.73452
20.9126	2.75603		20.9205	2.73786		20.9214	2.73247		17.476	2.75558		18.1954	2.73483
20.9446	2.75619		20.9525	2.73802		20.9533	2.73262		17.5017	2.75589		18.2221	2.73514
20.9765	2.75634		20.9844	2.73833		20.9853	2.73293		17.5315	2.7562		18.2488	2.7353
21.0084	2.75665		21.0163	2.73848		21.0172	2.73324		17.5572	2.75651		18.2799	2.73561
21.0404	2.75681		21.0483	2.7388		21.0492	2.7334		17.5827	2.75667		18.3066	2.73576
21.0723	2.75712		21.0802	2.73895		21.0811	2.73355		17.6084	2.75698		18.3332	2.73608
21.1042	2.75712		21.1122	2.73911		21.113	2.73386		17.6383	2.75713		18.3599	2.73639
21.1361	2.75743		21.1441	2.73942		21.145	2.73418		17.6639	2.75744		18.391	2.73654
21.1681	2.75759		21.176	2.73973		21.1769	2.73433		17.6895	2.75775		18.4176	2.73685
21.2	2.75774		21.208	2.73988		21.2089	2.73464		17.7151	2.75806		18.4444	2.73717
21.2319	2.75806		21.2399	2.74004		21.2408	2.7348		17.745	2.75822		18.471	2.73732
21.2638	2.75821		21.2719	2.74035		21.2727	2.73495		17.7706	2.75853		18.4977	2.73763
21.2958	2.75837		21.3038	2.74051		21.3047	2.73526		17.7962	2.75884		18.5288	2.73794
21.3277	2.75852		21.3357	2.74082		21.3366	2.73542		17.826	2.75915		18.5555	2.73826
21.3596	2.75868		21.3677	2.74097		21.3686	2.73573		17.8517	2.75931		18.5821	2.73841
21.3915	2.75899		21.3996	2.74113		21.4005	2.73604		17.8773	2.75962		18.6088	2.73872
21.4235	2.75915		21.4316	2.74144		21.4324	2.7362		17.9029	2.75977		18.6399	2.73888
21.4554	2.75946		21.4635	2.74175		21.4644	2.73635		17.9328	2.76009		18.6666	2.73919
21.4873	2.75961		21.4954	2.7419		21.4963	2.73666		17.9584	2.7604		18.6933	2.73935
21.5192	2.75977		21.5274	2.74222		21.5283	2.73697		17.984	2.76055		18.72	2.73966
21.5512	2.76008		21.5593	2.74237		21.5602	2.73713		18.0097	2.76086		18.7511	2.73997
21.5831	2.76024		21.5912	2.74253		21.5922	2.73744		18.0395	2.76117		18.7777	2.74012
21.615	2.76039		21.6232	2.74284		21.6241	2.73759		18.0651	2.76133		18.8044	2.74043
21.647	2.76071		21.6551	2.74299		21.656	2.7379		18.0907	2.76164		18.8311	2.74059
21.6789	2.76086		21.6871	2.7433		21.688	2.73806		18.1164	2.7618		18.8622	2.7409
21.7108	2.76102		21.719	2.74346		21.7199	2.73837		18.1463	2.76211		18.8888	2.74121
21.7427	2.76133		21.7509	2.74361		21.7519	2.73853		18.1718	2.76242		18.9155	2.74137
21.7747	2.76148		21.7829	2.74393		21.7838	2.73884		18.1974	2.76273		18.9422	2.74168
21.8066	2.76164		21.8148	2.74408		21.8157	2.73899		18.2231	2.76288		18.9733	2.74199
21.8385	2.76195		21.8468	2.74439		21.8477	2.7393		18.253	2.76319		18.9999	2.74215
21.8705	2.76211		21.8787	2.74455		21.8796	2.73946		18.2785	2.76351		19.0266	2.74246
21.9024	2.76226		21.9107	2.74486		21.9116	2.73961		18.3042	2.76366		19.0533	2.74261
21.9343	2.76258		21.9426	2.74501		21.9435	2.73992		18.3298	2.76397		19.0844	2.74293
21.9662	2.76258		21.9745	2.74517		21.9754	2.74008		18.3597	2.76428		19.111	2.74324
21.9982	2.76289		22.0065	2.74548		22.0074	2.74039		18.3852	2.76444		19.1377	2.74339
22.0301	2.76304		22.0384	2.74564		22.0393	2.74054		18.4109	2.76475		19.1644	2.7437
22.062	2.7632		22.0704	2.74595		22.0713	2.74086		18.4365	2.7649		19.1955	2.74402
22.0939	2.76351		22.1023	2.7461		22.1032	2.74117		18.4664	2.76521		19.2221	2.74417
22.1259	2.76367		22.1342	2.74626		22.1351	2.74132		18.4919	2.76537		19.2488	2.74448
22.1578	2.76382		22.1662	2.74657		22.1671	2.74148		18.5176	2.76568		19.2755	2.74464
22.1897	2.76413		22.1981	2.74672		22.199	2.74179		18.5432	2.76599		19.3066	2.74495
22.2217	2.76429		22.23	2.74703		22.231	2.74194		18.5731	2.7663		19.3333	2.74526
22.2536	2.76445		22.262	2.74719		22.2629	2.74225		18.5986	2.76646		19.3599	2.74542
22.2855	2.76476		22.2939	2.7475		22.2949	2.74241		18.6243	2.76677		19.3866	2.74557
22.3174	2.76491		22.3259	2.74766		22.3268	2.74272		18.6499	2.76692		19.4177	2.74588
22.3494	2.76507		22.3578	2.74781		22.3587	2.74288		18.6756	2.76724		19.4444	2.74619
22.3813	2.76523		22.3897	2.74797		22.3907	2.74303		18.7054	2.76755		19.471	2.74635
22.4132	2.76554		22.4217	2.74828		22.4226	2.74334		18.731	2.7677		19.4977	2.74666
22.4451	2.76569		22.4536	2.74843		22.4546	2.74365		18.7566	2.76801		19.5288	2.74697
22.4771	2.76585		22.4856	2.74874		22.4865	2.74381		18.7823	2.76817		19.5555	2.74713
22.509	2.76616		22.5175	2.7489		22.5184	2.74396		18.8122	2.76848		19.5821	2.74744
22.5409	2.76632		22.5495	2.74921		22.5504	2.74427		18.8377	2.76879		19.6088	2.7476
22.5728	2.76647		22.5814	2.74937		22.5823	2.74443		18.8634	2.76895		19.6399	2.74791
22.6048	2.76663		22.6133	2.74952		22.6143	2.74458		18.889	2.76926		19.6666	2.74806
22.6367	2.76694		22.6453	2.74983		22.6462	2.74489		18.9189	2.76941		19.6932	2.74837
22.6686	2.7671		22.6772	2.74999		22.6781	2.74505		18.9444	2.76972		19.7199	2.74853
22.7005	2.76725		22.7091	2.7503		22.7101	2.74536		18.9701	2.77003		19.751	2.74884
22.7325	2.76741		22.7411	2.75046		22.742	2.74552		18.9957	2.77019		19.7777	2.74915
22.7644	2.76756		22.773	2.75077		22.774	2.74583		19.0256	2.7705		19.8043	2.74931
22.7963	2.76772		22.805	2.75092		22.8059	2.74598		19.0511	2.77081		19.831	2.74962
22.8283	2.76803		22.8369	2.75108		22.8378	2.74629		19.0768	2.77097		19.8621	2.74978
22.8602	2.76819		22.8688	2.75139		22.8698	2.74645		19.1024	2.77128		19.8888	2.75009
22.8921	2.76834		22.9008	2.75154		22.9017	2.7466		19.1323	2.77159		19.9154	2.75024
22.924	2.76865		22.9327	2.75185		22.9337	2.74691		19.1578	2.77174		19.9421	2.75055
22.956	2.76881		22.9647	2.75201		22.9656	2.74707		19.1835	2.77205		19.9732	2.75086
22.9879	2.76897		22.9966	2.75217		22.9976	2.74723		19.2091	2.77221		19.9999	2.75102
23.0198	2.76928		23.0285	2.75248		23.0295	2.74754		19.239	2.77252		20.0266	2.75133
23.0517	2.76943		23.0605	2.75263		23.0614	2.74785		19.2646	2.77268		20.0532	2.75149
23.0837	2.76959		23.0924	2.75279		23.0934	2.748		19.2902	2.77299		20.0843	2.7518
23.1156	2.7699		23.1244	2.7531		23.1253	2.74816		19.3158	2.7733		20.111	2.75195
23.1475	2.77006		23.1563	2.75325		23.1573	2.74847		19.3457	2.77345		20.1377	2.75227
23.1795	2.77021		23.1882	2.75341		23.1892	2.74862		19.3713	2.77376		20.1643	2.75242
23.2114	2.77037		23.2202	2.75372		23.2211	2.74893		19.3969	2.77392		20.1954	2.75273
23.2433	2.77068		23.2521	2.75388		23.2531	2.74909		19.4225	2.77423		20.2221	2.75289
23.2752	2.77084		23.2841	2.75419		23.285	2.74924		19.4524	2.77454		20.2488	2.7532
23.3072	2.77099		23.316	2.75434		23.317	2.74956		19.4781	2.7747		20.2754	2.75336
23.3391	2.77115		23.3479	2.75465		23.3489	2.74971		19.5036	2.77501		20.3065	2.75367
23.371	2.77146		23.3799	2.75481		23.3808	2.75002		19.5293	2.77516		20.3332	2.75382
23.403	2.77162		23.4118	2.75496		23.4128	2.75018		19.5591	2.77547		20.3599	2.75413
23.4349	2.77177		23.4438	2.75527		23.4447	2.75033		19.5848	2.77563		20.391	2.75429
23.4668	2.77193		23.4757	2.75543		23.4767	2.75064		19.6103	2.77594		20.4176	2.7546
23.4987	2.77224		23.5076	2.75559		23.5086	2.7508		19.636	2.7761		20.4443	2.75476
23.5307	2.7724		23.5396	2.7559		23.5405	2.75111		19.6658	2.77641		20.471	2.75507
23.5626	2.77271		23.5715	2.75605		23.5725	2.75126		19.6915	2.77672		20.5021	2.75522
23.5945	2.77286		23.6035	2.75621		23.6044	2.75157		19.717	2.77687		20.5287	2.75554
23.6264	2.77302		23.6354	2.75652		23.6364	2.75173		19.7427	2.77718		20.5554	2.75569
23.6584	2.77317		23.6673	2.75667		23.6683	2.75189		19.7725	2.77734		20.5821	2.756
23.6903	2.77333		23.6993	2.75698		23.7003	2.7522		19.7982	2.77765		20.6133	2.75631
23.7222	2.77349		23.7312	2.75714		23.7322	2.75235		19.8238	2.77781		20.6399	2.75647
23.7541	2.7738		23.7632	2.7573		23.7641	2.75251		19.8494	2.77812		20.6666	2.75662
23.7861	2.77395		23.7951	2.75761		23.7961	2.75282		19.8793	2.77827		20.6932	2.75694
23.818	2.77411		23.827	2.75776		23.828	2.75297		19.9049	2.77858		20.7244	2.75709
23.8499	2.77427		23.859	2.75807		23.86	2.75313		19.9305	2.77874		20.7509	2.7574
23.8819	2.77458		23.8909	2.75823		23.8919	2.75344		19.9603	2.77905		20.7777	2.75756
23.9138	2.77473		23.9229	2.75838		23.9238	2.75359		19.986	2.77936		20.8043	2.75787
23.9457	2.77489		23.9548	2.75869		23.9558	2.75391		20.0116	2.77952		20.831	2.75803
23.9776	2.77504		23.9867	2.75885		23.9877	2.75406		20.0372	2.77983		20.8621	2.75834
24.0096	2.77536		24.0187	2.75901		24.0197	2.75422		20.067	2.78014		20.8887	2.75849
24.0415	2.77551		24.0506	2.75916		24.0516	2.75453		20.0927	2.78029		20.9154	2.7588
24.0734	2.77567		24.0826	2.75947		24.0835	2.75468		20.1183	2.78045		20.9421	2.75896
24.1053	2.77598		24.1145	2.75963		24.1155	2.75499		20.144	2.78076		20.9732	2.75927
24.1373	2.77614		24.1464	2.75994		24.1474	2.75515		20.1738	2.78107		20.9998	2.75958
24.1692	2.77629		24.1784	2.76009		24.1794	2.7553		20.1994	2.78122		21.0265	2.75974
24.2011	2.77645		24.2103	2.76025		24.2113	2.75561		20.225	2.78154		21.0532	2.75989
24.233	2.7766		24.2422	2.76056		24.2432	2.75577		20.2507	2.78169		21.0843	2.76021
24.265	2.77692		24.2742	2.76072		24.2752	2.75592		20.2806	2.782		21.1109	2.76036
24.2969	2.77707		24.3061	2.76103		24.3071	2.75624		20.3061	2.78231		21.1376	2.76067
24.3288	2.77723		24.3381	2.76118		24.3391	2.75639		20.3318	2.78247		21.1643	2.76083
24.3608	2.77738		24.37	2.76134		24.371	2.7567		20.3574	2.78262		21.1955	2.76114
24.3927	2.77754		24.4019	2.76165		24.403	2.75686		20.3873	2.78293		21.222	2.76129
24.4246	2.77785		24.4339	2.7618		24.4349	2.75701		20.4128	2.78309		21.2487	2.76145
24.4565	2.77801		24.4658	2.76196		24.4668	2.75717		20.4385	2.7834		21.2754	2.76176
24.4885	2.77816		24.4978	2.76227		24.4988	2.75748		20.4641	2.78371		21.3065	2.76207
24.5204	2.77832		24.5297	2.76243		24.5307	2.75763		20.494	2.78387		21.3331	2.76223
24.5523	2.77847		24.5617	2.76274		24.5627	2.75779		20.5195	2.78418		21.3598	2.76238
24.5843	2.77879		24.5936	2.76289		24.5946	2.7581		20.5452	2.78433		21.3865	2.7627
24.6162	2.77894		24.6255	2.76305		24.6266	2.75825		20.5708	2.78464		21.4176	2.76285
24.6481	2.7791		24.6575	2.76336		24.6585	2.75857		20.6007	2.7848		21.4443	2.76316
24.68	2.77925		24.6894	2.76351		24.6904	2.75872		20.6262	2.78511		21.4709	2.76332
24.712	2.77957		24.7214	2.76367		24.7224	2.75888		20.6519	2.78527		21.4976	2.76363
24.7439	2.77972		24.7533	2.76398		24.7543	2.75919		20.6775	2.78558		21.5287	2.76379
24.7758	2.77988		24.7852	2.76414		24.7862	2.75934		20.7074	2.78589		21.5554	2.7641
24.8077	2.78003		24.8172	2.76429		24.8182	2.7595		20.733	2.78604		21.582	2.76425
24.8397	2.78034		24.8491	2.7646		24.8501	2.75981		20.7586	2.7862		21.6087	2.76441
24.8716	2.7805		24.881	2.76476		24.8821	2.75996		20.7842	2.78651		21.6398	2.76472
24.9035	2.78066		24.913	2.76491		24.914	2.76027		20.8141	2.78682		21.6665	2.76488
24.9354	2.78097		24.9449	2.76522		24.946	2.76043		20.8397	2.78698		21.6931	2.76519
24.9674	2.78112		24.9769	2.76538		24.9779	2.76059		20.8653	2.78713		21.7198	2.76534
24.9993	2.78128		25.0088	2.76569		25.0098	2.76074		20.891	2.78729		21.7509	2.76565
25.0312	2.78144		25.0407	2.76585		25.0418	2.76105		20.9166	2.78775		21.7776	2.76581
25.0632	2.78159		25.0727	2.766		25.0737	2.76121		20.9465	2.78791		21.8042	2.76612
25.0951	2.7819		25.1046	2.76616		25.1057	2.76152		20.972	2.78822		21.8309	2.76628
25.127	2.7819		25.1366	2.76647		25.1376	2.76167		20.9977	2.78838		21.862	2.76659
25.1589	2.78221		25.1685	2.76662		25.1695	2.76183		21.0233	2.78853		21.8887	2.76674
25.1909	2.78237		25.2004	2.76678		25.2015	2.76214		21.0532	2.78884		21.9153	2.76705
25.2228	2.78253		25.2324	2.76709		25.2334	2.76229		21.0787	2.78915		21.942	2.76721
25.2547	2.78284		25.2643	2.76725		25.2654	2.7626		21.1044	2.78931		21.9731	2.76752
25.2866	2.78299		25.2963	2.7674		25.2973	2.76276		21.13	2.78962		21.9998	2.76768
25.3186	2.78315		25.3282	2.76771		25.3292	2.76292		21.1599	2.78977		22.0264	2.76783
25.3505	2.78346		25.3601	2.76787		25.3612	2.76307		21.1854	2.79008		22.0531	2.76814
25.3824	2.78362		25.3921	2.76818		25.3931	2.76338		21.2111	2.79024		22.0842	2.7683
25.4143	2.78362		25.424	2.76833		25.4251	2.76354		21.2367	2.79055		22.1109	2.76861
25.4463	2.78393		25.456	2.76849		25.457	2.76369		21.2666	2.79071		22.1375	2.76877
25.4782	2.78409		25.4879	2.7688		25.489	2.764		21.2921	2.79102		22.1642	2.76892
25.5101	2.78424		25.5198	2.76896		25.5209	2.76416		21.3178	2.79117		22.1954	2.76923
25.542	2.78455		25.5518	2.76911		25.5528	2.76431		21.3434	2.79148		22.222	2.76939
25.574	2.78471		25.5837	2.76942		25.5848	2.76447		21.3733	2.79164		22.2486	2.7697
25.6059	2.78486		25.6157	2.76958		25.6167	2.76478		21.3989	2.79195		22.2753	2.76986
25.6378	2.78518		25.6476	2.76989		25.6487	2.76494		21.4245	2.79226		22.3065	2.77017
25.6698	2.78533		25.6795	2.77004		25.6806	2.76525		21.4501	2.79242		22.3331	2.77032
25.7017	2.78549		25.7115	2.7702		25.7125	2.7654		21.48	2.79257		22.3598	2.77048
25.7336	2.78564		25.7434	2.77051		25.7445	2.76556		21.5056	2.79288		22.3864	2.77079
25.7655	2.7858		25.7754	2.77067		25.7764	2.76571		21.5312	2.79319		22.4175	2.77095
25.7975	2.78596		25.8073	2.77082		25.8084	2.76602		21.5569	2.79335		22.4442	2.77126
25.8294	2.78627		25.8392	2.77113		25.8403	2.76618		21.5867	2.7935		22.4709	2.77141
25.8613	2.78642		25.8712	2.77129		25.8723	2.76633		21.6123	2.79382		22.4975	2.77172
25.8932	2.78658		25.9031	2.7716		25.9042	2.76664		21.638	2.79397		22.5286	2.77188
25.9252	2.78673		25.9351	2.77175		25.9361	2.7668		21.6636	2.79428		22.5553	2.77204
25.9571	2.78705		25.967	2.77191		25.9681	2.76695		21.6935	2.79459		22.582	2.77235
25.989	2.7872		25.9989	2.77222		26	2.76727		21.7191	2.79475		22.6131	2.77266
26.0209	2.78736		26.0309	2.77238		26.0319	2.76742		21.7447	2.79506		22.6397	2.77281
26.0529	2.78751		26.0628	2.77253		26.0639	2.76773		21.7703	2.79521		22.6664	2.77297
26.0848	2.78767		26.0948	2.77284		26.0958	2.76789		21.8002	2.79553		22.6931	2.77313
26.1167	2.78783		26.1267	2.773		26.1278	2.76804		21.8259	2.79568		22.7242	2.77344
26.1487	2.78814		26.1586	2.77315		26.1597	2.76835		21.8514	2.79584		22.7508	2.77359
26.1806	2.78829		26.1906	2.77331		26.1917	2.76851		21.8771	2.79615		22.7775	2.7739
26.2125	2.78845		26.2225	2.77362		26.2236	2.76866		21.907	2.79646		22.8042	2.77406
26.2444	2.78861		26.2544	2.77378		26.2555	2.76897		21.9326	2.79661		22.8353	2.77422
26.2764	2.78876		26.2864	2.77409		26.2875	2.76913		21.9582	2.79692		22.8619	2.77453
26.3083	2.78892		26.3183	2.77424		26.3194	2.76928		21.9838	2.79708		22.8886	2.77484
26.3402	2.78923		26.3503	2.7744		26.3514	2.76944		22.0137	2.79739		22.9153	2.77499
26.3721	2.78938		26.3822	2.77471		26.3833	2.76975		22.0393	2.79755		22.9464	2.77515
26.4041	2.78954		26.4141	2.77486		26.4153	2.76991		22.0649	2.79786		22.973	2.77546
26.436	2.78985		26.4461	2.77517		26.4472	2.77022		22.0906	2.79801		22.9997	2.77562
26.4679	2.79001		26.478	2.77533		26.4791	2.77037		22.1204	2.79832		23.0264	2.77577
26.4998	2.79016		26.51	2.77549		26.5111	2.77053		22.1461	2.79848		23.0531	2.77608
26.5318	2.79032		26.5419	2.7758		26.543	2.77068		22.1716	2.79879		23.0842	2.77624
26.5637	2.79063		26.5739	2.77595		26.575	2.77099		22.2015	2.79894		23.1108	2.77655
26.5956	2.79079		26.6058	2.77611		26.6069	2.77115		22.2272	2.79926		23.1375	2.77671
26.6275	2.79094		26.6377	2.77642		26.6388	2.7713		22.2528	2.79941		23.1642	2.77686
26.6595	2.7911		26.6697	2.77657		26.6708	2.77146		22.2784	2.79972		23.1953	2.77717
26.6914	2.79125		26.7016	2.77673		26.7027	2.77177		22.3083	2.79988		23.2219	2.77733
26.7233	2.79157		26.7336	2.77704		26.7347	2.77193		22.3339	2.80003		23.2486	2.77764
26.7553	2.79172		26.7655	2.7772		26.7666	2.77224		22.3596	2.80034		23.2753	2.7778
26.7872	2.79188		26.7974	2.77735		26.7985	2.77239		22.3852	2.8005		23.3064	2.77811
26.8191	2.79203		26.8294	2.77766		26.8305	2.77255		22.4151	2.80081		23.333	2.77826
26.851	2.79235		26.8613	2.77782		26.8624	2.7727		22.4407	2.80112		23.3597	2.77842
26.883	2.7925		26.8932	2.77813		26.8944	2.77301		22.4663	2.80128		23.3864	2.77873
26.9149	2.79266		26.9252	2.77828		26.9263	2.77317		22.4919	2.80159		23.4175	2.77889
26.9468	2.79281		26.9571	2.77844		26.9582	2.77332		22.5218	2.80174		23.4441	2.7792
26.9787	2.79313		26.9891	2.77875		26.9902	2.77363		22.5474	2.80205		23.4708	2.77935
27.0107	2.79328		27.021	2.77891		27.0221	2.77379		22.573	2.80221		23.4975	2.77951
27.0426	2.79344		27.0529	2.77906		27.0541	2.77395		22.5987	2.80252		23.5286	2.77982
27.0745	2.79359		27.0849	2.77937		27.086	2.7741		22.6286	2.80268		23.5552	2.77998
27.1064	2.79375		27.1168	2.77953		27.118	2.77441		22.6541	2.80299		23.5819	2.78013
27.1384	2.79406		27.1488	2.77984		27.1499	2.77457		22.6798	2.80314		23.6086	2.78044
27.1703	2.79422		27.1807	2.77999		27.1818	2.77488		22.7054	2.8033		23.6397	2.7806
27.2022	2.79437		27.2127	2.78015		27.2138	2.77503		22.7353	2.80361		23.6663	2.78091
27.2341	2.79453		27.2446	2.78046		27.2457	2.77519		22.7609	2.80392		23.693	2.78107
27.2661	2.79484		27.2765	2.78062		27.2777	2.7755		22.7865	2.80407		23.7197	2.78122
27.298	2.795		27.3085	2.78077		27.3096	2.77565		22.8122	2.80423		23.7508	2.78153
27.3299	2.79515		27.3404	2.78108		27.3415	2.77581		22.8421	2.80454		23.7775	2.78169
27.3619	2.79531		27.3724	2.78124		27.3735	2.77596		22.8676	2.80485		23.8041	2.78184
27.3938	2.79546		27.4043	2.78155		27.4054	2.77628		22.8933	2.80501		23.8308	2.78216
27.4257	2.79577		27.4362	2.7817		27.4374	2.77643		22.9189	2.80516		23.8619	2.78231
27.4576	2.79593		27.4682	2.78186		27.4693	2.77659		22.9488	2.80547		23.8886	2.78262
27.4896	2.79609		27.5001	2.78217		27.5012	2.7769		22.9744	2.80578		23.9152	2.78278
27.5215	2.79624		27.532	2.78233		27.5332	2.77705		23	2.80594		23.9419	2.78293
27.5534	2.79655		27.564	2.78248		27.5651	2.77736		23.0256	2.80609		23.973	2.78324
27.5853	2.79671		27.5959	2.78279		27.5971	2.77736		23.0513	2.80641		23.9997	2.7834
27.6173	2.79687		27.6279	2.78295		27.629	2.77767		23.0811	2.80656		24.0263	2.78356
27.6492	2.79702		27.6598	2.7831		27.6609	2.77783		23.1068	2.80687		24.053	2.78387
27.6811	2.79718		27.6917	2.78341		27.6929	2.77814		23.1324	2.80703		24.0841	2.78402
27.713	2.79733		27.7237	2.78357		27.7248	2.7783		23.158	2.80718		24.1108	2.78433
27.745	2.79749		27.7556	2.78372		27.7568	2.77845		23.1879	2.80749		24.1374	2.78449
27.7769	2.79765		27.7876	2.78404		27.7887	2.77876		23.2135	2.80765		24.1641	2.78465
27.8088	2.79796		27.8195	2.78419		27.8207	2.77892		23.2391	2.80796		24.1952	2.78496
27.8407	2.79811		27.8514	2.78435		27.8526	2.77907		23.2648	2.80812		24.2219	2.78511
27.8727	2.79827		27.8834	2.78466		27.8845	2.77923		23.2947	2.80843		24.2485	2.78542
27.9046	2.79842		27.9153	2.78481		27.9165	2.77938		23.3202	2.80874		24.2752	2.78558
27.9365	2.79874		27.9473	2.78497		27.9484	2.77969		23.3459	2.80889		24.3063	2.78574
27.9684	2.79874		27.9792	2.78528		27.9804	2.77985		23.3715	2.80905		24.333	2.78605
28.0004	2.79905		28.0111	2.78543		28.0123	2.78016		23.4014	2.80936		24.3596	2.7862
28.0323	2.7992		28.0431	2.78575		28.0442	2.78031		23.427	2.80967		24.3863	2.78636
28.0642	2.79952		28.075	2.7859		28.0762	2.78047		23.4526	2.80983		24.4174	2.78667
28.0962	2.79967		28.107	2.78606		28.1081	2.78063		23.4782	2.80998		24.4441	2.78683
28.1281	2.79983		28.1389	2.78637		28.1401	2.78094		23.5082	2.81029		24.4707	2.78698
28.16	2.79998		28.1708	2.78652		28.172	2.78109		23.5337	2.81045		24.4974	2.78729
28.1919	2.80014		28.2028	2.78668		28.2039	2.7814		23.5593	2.81076		24.5285	2.7876
28.2238	2.80045		28.2347	2.78699		28.2359	2.78156		23.585	2.81091		24.5552	2.78776
28.2558	2.80061		28.2667	2.78715		28.2678	2.78171		23.6149	2.81122		24.5819	2.78791
28.2877	2.80076		28.2986	2.78746		28.2998	2.78202		23.6405	2.81138		24.6085	2.78807
28.3196	2.80092		28.3305	2.78761		28.3317	2.78218		23.6661	2.81169		24.6396	2.78838
28.3515	2.80107		28.3625	2.78777		28.3636	2.78233		23.6917	2.81185		24.6663	2.78854
28.3835	2.80139		28.3944	2.78792		28.3956	2.78249		23.7216	2.81216		24.693	2.78869
28.4154	2.80154		28.4264	2.78823		28.4275	2.78264		23.7472	2.81231		24.7196	2.789
28.4473	2.8017		28.4583	2.78839		28.4595	2.78296		23.7728	2.81247		24.7507	2.78916
28.4793	2.80185		28.4902	2.7887		28.4914	2.78311		23.7985	2.81278		24.7774	2.78947
28.5112	2.80217		28.5222	2.78886		28.5234	2.78327		23.8284	2.81309		24.8041	2.78963
28.5431	2.80232		28.5541	2.78901		28.5553	2.78358		23.854	2.81325		24.8352	2.78994
28.575	2.80248		28.5861	2.78932		28.5872	2.78373		23.8796	2.81356		24.8619	2.79009
28.607	2.80263		28.618	2.78948		28.6192	2.78404		23.9052	2.81371		24.8885	2.79025
28.6389	2.80294		28.6499	2.78963		28.6511	2.7842		23.9351	2.81387		24.9152	2.79041
28.6708	2.8031		28.6819	2.78994		28.6831	2.78435		23.9608	2.81402		24.9463	2.79072
28.7027	2.80326		28.7138	2.7901		28.715	2.78451		23.9863	2.81433		24.9729	2.79087
28.7347	2.80341		28.7458	2.79041		28.7469	2.78482		24.0119	2.81464		24.9996	2.79103
28.7666	2.80372		28.7777	2.79057		28.7789	2.78498		24.0419	2.8148		25.0263	2.79134
28.7985	2.80388		28.8096	2.79072		28.8108	2.78513		24.0675	2.81511		25.0574	2.79165
28.8304	2.80404		28.8416	2.79103		28.8428	2.78544		24.0931	2.81527		25.084	2.79181
28.8624	2.80419		28.8735	2.79119		28.8747	2.7856		24.1187	2.81542		25.1107	2.79196
28.8943	2.8045		28.9054	2.79134		28.9066	2.78575		24.1486	2.81573		25.1374	2.79212
28.9262	2.80466		28.9374	2.79165		28.9386	2.78606		24.1742	2.81604		25.1685	2.79243
28.9581	2.80482		28.9693	2.79181		28.9705	2.78622		24.1998	2.8162		25.1951	2.79258
28.9901	2.80497		29.0013	2.79212		29.0025	2.78637		24.2254	2.81635		25.2218	2.79274
29.022	2.80528		29.0332	2.79228		29.0344	2.78653		24.2553	2.81666		25.2485	2.79305
29.0539	2.80544		29.0651	2.79243		29.0663	2.78684		24.281	2.81682		25.2752	2.79321
29.0858	2.80559		29.0971	2.79274		29.0983	2.78699		24.3065	2.81713		25.3062	2.79336
29.1178	2.80575		29.129	2.7929		29.1302	2.78715		24.3364	2.81729		25.3329	2.79367
29.1497	2.80606		29.161	2.79321		29.1622	2.78731		24.3621	2.8176		25.3596	2.79383
29.1816	2.80606		29.1929	2.79336		29.1941	2.78762		24.3877	2.81775		25.3863	2.79399
29.2136	2.80637		29.2248	2.79352		29.2261	2.78777		24.4133	2.81806		25.4174	2.7943
29.2455	2.80653		29.2568	2.79383		29.258	2.78793		24.4432	2.81822		25.444	2.79445
29.2774	2.80684		29.2887	2.79399		29.2899	2.78824		24.4688	2.81837		25.4707	2.79461
29.3093	2.80684		29.3207	2.79414		29.3219	2.78839		24.4945	2.81869		25.4974	2.79476
29.3412	2.80715		29.3526	2.79445		29.3538	2.7887		24.5201	2.819		25.5285	2.79508
29.3732	2.80731		29.3846	2.79461		29.3858	2.78886		24.5499	2.81915		25.5551	2.79539
29.4051	2.80746		29.4165	2.79476		29.4177	2.78901		24.5755	2.81946		25.5818	2.79554
29.437	2.80762		29.4484	2.79507		29.4496	2.78932		24.6012	2.81962		25.6085	2.7957
29.4689	2.80793		29.4804	2.79523		29.4816	2.78948		24.6268	2.81977		25.6396	2.79601
29.5009	2.80809		29.5123	2.79554		29.5135	2.78964		24.6567	2.82008		25.6662	2.79617
29.5328	2.80824		29.5443	2.7957		29.5455	2.78979		24.6823	2.8204		25.6929	2.79632
29.5647	2.8084		29.5762	2.79585		29.5774	2.7901		24.7079	2.82055		25.7196	2.79663
29.5967	2.80856		29.6081	2.79616		29.6093	2.79026		24.7336	2.82071		25.7507	2.79679
29.6286	2.80887		29.6401	2.79632		29.6413	2.79041		24.7635	2.82102		25.7773	2.79694
29.6605	2.80902		29.672	2.79647		29.6732	2.79072		24.789	2.82117		25.804	2.79726
29.6924	2.80934		29.7039	2.79678		29.7052	2.79088		24.8147	2.82133		25.8307	2.79741
29.7244	2.80949		29.7359	2.79694		29.7371	2.79103		24.8403	2.82164		25.8618	2.79772
29.7563	2.80965		29.7678	2.79725		29.7691	2.79134		24.8702	2.82195		25.8884	2.79788
29.7882	2.8098		29.7998	2.79741		29.801	2.7915		24.8958	2.8221		25.9151	2.79803
29.8201	2.80996		29.8317	2.79756		29.8329	2.79166		24.9214	2.82242		25.9418	2.79834
29.8521	2.81027		29.8636	2.79787		29.8649	2.79181		24.9471	2.82257		25.9729	2.7985
29.884	2.81043		29.8956	2.79803		29.8968	2.79212		24.9769	2.82273		25.9995	2.79866
29.9159	2.81058		29.9275	2.79818		29.9288	2.79228		25.0025	2.82304		26.0262	2.79897
29.9478	2.81074		29.9595	2.79849		29.9607	2.79243		25.0282	2.82319		26.0529	2.79912
29.9798	2.81105		29.9914	2.79865		29.9926	2.79259		25.0538	2.8235		26.084	2.79928
30.0117	2.81121		30.0233	2.7988		30.0246	2.7929		25.0837	2.82366		26.1107	2.79959
30.0436	2.81136		30.0553	2.79912		30.0565	2.79305		25.1092	2.82397		26.1373	2.79975
30.0756	2.81167		30.0872	2.79927		30.0885	2.79321		25.1349	2.82413		26.164	2.7999
30.1075	2.81183		30.1192	2.79958		30.1204	2.79352		25.1605	2.82428		26.1951	2.80021
30.1394	2.81199		30.1511	2.79974		30.1523	2.79367		25.1904	2.82459		26.2218	2.80037
30.1713	2.81214		30.183	2.80005		30.1843	2.79399		25.216	2.82475		26.2484	2.80052
30.2033	2.81245		30.215	2.8002		30.2162	2.79414		25.2416	2.82506		26.2751	2.80084
30.2352	2.81261		30.2469	2.80036		30.2482	2.7943		25.2673	2.82521		26.3062	2.80099
30.2671	2.81276		30.2789	2.80067		30.2801	2.79445		25.2929	2.82537		26.3329	2.8013
30.2991	2.81292		30.3108	2.80083		30.312	2.79461		25.3228	2.82568		26.3595	2.80146
30.331	2.81308		30.3427	2.80114		30.344	2.79492		25.3484	2.82599		26.3862	2.80161
30.3629	2.81339		30.3747	2.80129		30.3759	2.79507		25.374	2.82615		26.4173	2.80193
30.3948	2.81354		30.4066	2.80145		30.4079	2.79523		25.3997	2.8263		26.444	2.80208
30.4267	2.8137		30.4386	2.8016		30.4398	2.79554		25.4295	2.82661		26.4706	2.80224
30.4587	2.81386		30.4705	2.80191		30.4718	2.79585		25.4551	2.82677		26.4973	2.80255
30.4906	2.81417		30.5024	2.80207		30.5037	2.79601		25.4808	2.82708		26.5284	2.8027
30.5225	2.81432		30.5344	2.80238		30.5356	2.79616		25.5064	2.82723		26.5551	2.80286
30.5545	2.81448		30.5663	2.80254		30.5676	2.79632		25.5363	2.82755		26.5817	2.80317
30.5864	2.81479		30.5983	2.80285		30.5995	2.79663		25.5618	2.8277		26.6084	2.80333
30.6183	2.81495		30.6302	2.803		30.6315	2.79678		25.5875	2.82801		26.6395	2.80348
30.6502	2.8151		30.6621	2.80331		30.6634	2.79694		25.6131	2.82817		26.6662	2.80379
30.6822	2.81526		30.6941	2.80347		30.6954	2.79725		25.643	2.82832		26.6928	2.80395
30.7141	2.81541		30.726	2.80362		30.7273	2.7974		25.6686	2.82863		26.7195	2.8041
30.746	2.81573		30.758	2.80394		30.7592	2.79756		25.6942	2.82894		26.7506	2.80442
30.778	2.81588		30.7899	2.80409		30.7912	2.79787		25.7199	2.8291		26.7773	2.80457
30.8099	2.81604		30.8218	2.80425		30.8231	2.79802		25.7498	2.82926		26.804	2.80488
30.8418	2.81635		30.8538	2.80456		30.855	2.79818		25.7753	2.82941		26.8306	2.80504
30.8737	2.81651		30.8857	2.80471		30.887	2.79849		25.801	2.82972		26.8617	2.80519
30.9057	2.81666		30.9176	2.80502		30.9189	2.79865		25.8266	2.83003		26.8884	2.80535
30.9376	2.81697		30.9496	2.80518		30.9509	2.7988		25.8565	2.83019		26.9151	2.80566
30.9695	2.81697		30.9815	2.80549		30.9828	2.79911		25.8821	2.8305		26.9417	2.80582
31.0014	2.81713		31.0135	2.80565		31.0148	2.79927		25.9077	2.83065		26.9728	2.80613
31.0334	2.81744		31.0454	2.8058		31.0467	2.79942		25.9334	2.83096		26.9995	2.80628
31.0653	2.8176		31.0773	2.80611		31.0786	2.79958		25.9632	2.83112		27.0262	2.80644
31.0972	2.81775		31.1093	2.80627		31.1106	2.79989		25.9889	2.83143		27.0528	2.8066
31.1291	2.81806		31.1412	2.80658		31.1425	2.80004		26.0145	2.83159		27.0839	2.80691
31.1611	2.81822		31.1732	2.80673		31.1745	2.80035		26.0401	2.83174		27.1106	2.80706
31.193	2.81838		31.2051	2.80689		31.2064	2.80051		26.07	2.83205		27.1373	2.80737
31.2249	2.81853		31.237	2.8072		31.2383	2.80082		26.0956	2.83221		27.1684	2.80753
31.2569	2.81884		31.269	2.80751		31.2703	2.80098		26.1212	2.83252		27.195	2.80769
31.2888	2.819		31.3009	2.80767		31.3022	2.80113		26.1468	2.83267		27.2217	2.808
31.3207	2.81915		31.3329	2.80782		31.3342	2.80129		26.1767	2.83283		27.2484	2.80815
31.3526	2.81947		31.3648	2.80798		31.3661	2.8016		26.2024	2.83314		27.2795	2.80831
31.3846	2.81962		31.3968	2.80829		31.3981	2.80175		26.2279	2.8333		27.3061	2.80862
31.4165	2.81978		31.4287	2.80844		31.43	2.80191		26.2536	2.83361		27.3328	2.80877
31.4484	2.81993		31.4606	2.80875		31.4619	2.80222		26.2835	2.83376		27.3595	2.80909
31.4803	2.82009		31.4926	2.80891		31.4939	2.80237		26.3091	2.83392		27.3906	2.80924
31.5123	2.8204		31.5245	2.80922		31.5258	2.80253		26.3347	2.83423		27.4172	2.8094
31.5442	2.82056		31.5565	2.80938		31.5577	2.80284		26.3603	2.83454		27.4439	2.80971
31.5761	2.82087		31.5884	2.80969		31.5897	2.803		26.3902	2.8347		27.4706	2.80986
31.608	2.82103		31.6203	2.80984		31.6216	2.80315		26.4158	2.83501		27.5017	2.81002
31.64	2.82118		31.6523	2.81015		31.6536	2.80346		26.4414	2.83516		27.5283	2.81018
31.6719	2.82134		31.6842	2.81031		31.6855	2.80362		26.4671	2.83547		27.555	2.81049
31.7038	2.82165		31.7161	2.81047		31.7175	2.80393		26.4969	2.83563		27.5817	2.81064
31.7357	2.8218		31.7481	2.81078		31.7494	2.80408		26.5226	2.83594		27.6084	2.8108
31.7677	2.82196		31.78	2.81093		31.7813	2.80424		26.5482	2.83609		27.6395	2.81111
31.7996	2.82227		31.812	2.81124		31.8133	2.80455		26.5781	2.83625		27.6661	2.81127
31.8315	2.82243		31.8439	2.8114		31.8452	2.8047		26.6037	2.83656		27.6928	2.81158
31.8635	2.82258		31.8758	2.81171		31.8772	2.80486		26.6293	2.83672		27.7195	2.81173
31.8954	2.82274		31.9078	2.81186		31.9091	2.80502		26.6549	2.83703		27.7506	2.81189
31.9273	2.82305		31.9397	2.81218		31.9411	2.80533		26.6848	2.83718		27.7772	2.81204
31.9592	2.82321		31.9717	2.81233		31.973	2.80548		26.7104	2.83734		27.8039	2.81236
31.9912	2.82352		32.0036	2.81249		32.0049	2.80579		26.7361	2.83765		27.8306	2.81251
32.0231	2.82367		32.0356	2.8128		32.0369	2.80595		26.7617	2.8378		27.8617	2.81282
32.055	2.82383		32.0675	2.81295		32.0688	2.8061		26.7916	2.83811		27.8883	2.81298
32.087	2.82414		32.0994	2.81326		32.1007	2.80626		26.8172	2.83827		27.915	2.81313
32.1189	2.82414		32.1314	2.81342		32.1327	2.80657		26.8428	2.83858		27.9417	2.81329
32.1508	2.82445		32.1633	2.81373		32.1646	2.80672		26.8685	2.83874		27.9728	2.8136
32.1827	2.82461		32.1952	2.81389		32.1966	2.80688		26.8984	2.83905		27.9994	2.81376
32.2147	2.82477		32.2272	2.8142		32.2285	2.80719		26.9239	2.8392		28.0261	2.81391
32.2466	2.82508		32.2591	2.81435		32.2605	2.80735		26.9496	2.83951		28.0528	2.81422
32.2785	2.82523		32.2911	2.81451		32.2924	2.80766		26.9752	2.83967		28.0839	2.81438
32.3104	2.82539		32.323	2.81482		32.3243	2.80781		27.0051	2.83998		28.1105	2.81469
32.3424	2.8257		32.3549	2.81497		32.3563	2.80797		27.0307	2.84014		28.1372	2.81485
32.3743	2.82586		32.3869	2.81528		32.3882	2.80812		27.0563	2.84029		28.1639	2.815
32.4062	2.82601		32.4188	2.81544		32.4202	2.80843		27.0819	2.8406		28.195	2.81531
32.4382	2.82632		32.4508	2.8156		32.4521	2.80859		27.1118	2.84076		28.2216	2.81547
32.4701	2.82648		32.4827	2.81591		32.484	2.8089		27.1374	2.84107		28.2483	2.81562
32.502	2.82664		32.5146	2.81622		32.516	2.80905		27.163	2.84122		28.275	2.81594
32.5339	2.82679		32.5466	2.81637		32.5479	2.80921		27.1887	2.84153		28.3061	2.81609
32.5658	2.82695		32.5785	2.81653		32.5799	2.80952		27.2186	2.84169		28.3327	2.81625
32.5978	2.82726		32.6105	2.81684		32.6118	2.80968		27.2441	2.842		28.3594	2.81656
32.6297	2.82742		32.6424	2.81699		32.6437	2.80999		27.2698	2.84216		28.3861	2.81671
32.6616	2.82773		32.6743	2.81731		32.6757	2.81014		27.2954	2.84231		28.4172	2.81687
32.6936	2.82788		32.7063	2.81746		32.7076	2.8103		27.3253	2.84262		28.4439	2.81718
32.7255	2.82804		32.7382	2.81762		32.7396	2.81061		27.3509	2.84278		28.4705	2.81734
32.7574	2.82819		32.7702	2.81793		32.7715	2.81076		27.3765	2.84309		28.4972	2.81749
32.7893	2.82851		32.8021	2.81808		32.8035	2.81092		27.4022	2.84324		28.5283	2.8178
32.8213	2.82866		32.834	2.81839		32.8354	2.81123		27.4278	2.84356		28.555	2.81796
32.8532	2.82882		32.866	2.81855		32.8673	2.81138		27.4577	2.84371		28.5816	2.81812
32.8851	2.82913		32.8979	2.81886		32.8993	2.81154		27.4833	2.84387		28.6083	2.81843
32.917	2.82929		32.9299	2.81917		32.9312	2.81185		27.5089	2.84418		28.6394	2.81858
32.949	2.82944		32.9618	2.81933		32.9632	2.81201		27.5345	2.84433		28.6661	2.81874
32.9809	2.82975		32.9937	2.81948		32.9951	2.81216		27.5644	2.84464		28.6927	2.81905
33.0128	2.82991		33.0257	2.81979		33.027	2.81247		27.59	2.8448		28.7194	2.8192
33.0448	2.83007		33.0576	2.81995		33.059	2.81263		27.6156	2.84511		28.7505	2.81936
33.0767	2.83038		33.0896	2.82026		33.0909	2.81278		27.6413	2.84527		28.7772	2.81967
33.1086	2.83053		33.1215	2.82041		33.1229	2.81309		27.6712	2.84558		28.8038	2.81983
33.1405	2.83069		33.1534	2.82073		33.1548	2.81325		27.6967	2.84573		28.8305	2.81998
33.1724	2.83084		33.1854	2.82088		33.1868	2.81356		27.7224	2.84604		28.8616	2.82029
33.2044	2.83116		33.2173	2.82119		33.2187	2.81372		27.748	2.8462		28.8883	2.82045
33.2363	2.83131		33.2493	2.82135		33.2506	2.81387		27.7779	2.84651		28.9149	2.82061
33.2682	2.83162		33.2812	2.82166		33.2826	2.81418		27.8035	2.84666		28.9416	2.82076
33.3002	2.83178		33.3131	2.82181		33.3145	2.81434		27.8291	2.84682		28.9727	2.82107
33.3321	2.83194		33.3451	2.82212		33.3464	2.81449		27.8548	2.84713		28.9994	2.82123
33.364	2.83209		33.377	2.82228		33.3784	2.8148		27.8847	2.84729		29.026	2.82154
33.3959	2.8324		33.4089	2.82259		33.4103	2.81496		27.9102	2.8476		29.0527	2.8217
33.4279	2.83256		33.4409	2.82275		33.4423	2.81511		27.9359	2.84775		29.0838	2.82185
33.4598	2.83272		33.4728	2.82306		33.4742	2.81542		27.9615	2.84806		29.1105	2.82216
33.4917	2.83287		33.5048	2.82321		33.5062	2.81558		27.9914	2.84822		29.1372	2.82232
33.5236	2.83318		33.5367	2.82352		33.5381	2.81589		28.017	2.84837		29.1638	2.82247
33.5556	2.83334		33.5686	2.82368		33.57	2.81605		28.0426	2.84868		29.1949	2.82279
33.5875	2.83365		33.6006	2.82399		33.602	2.8162		28.0682	2.849		29.2216	2.82294
33.6194	2.83381		33.6325	2.82415		33.6339	2.81636		28.0981	2.84915		29.2483	2.8231
33.6513	2.83396		33.6645	2.82446		33.6659	2.81667		28.1237	2.84946		29.2749	2.82341
33.6833	2.83427		33.6964	2.82461		33.6978	2.81698		28.1493	2.84962		29.306	2.82356
33.7152	2.83443		33.7283	2.82477		33.7298	2.81713		28.175	2.84977		29.3327	2.82388
33.7471	2.83474		33.7603	2.82508		33.7617	2.81729		28.2049	2.85008		29.3594	2.82403
33.779	2.8349		33.7922	2.82539		33.7936	2.8176		28.2305	2.85024		29.3905	2.82419
33.811	2.83505		33.8242	2.82555		33.8256	2.81775		28.2561	2.85055		29.4171	2.8245
33.8429	2.83521		33.8561	2.8257		33.8575	2.81791		28.2817	2.85071		29.4438	2.82465
33.8748	2.83552		33.888	2.82601		33.8894	2.81822		28.3116	2.85102		29.4705	2.82481
33.9068	2.83568		33.92	2.82632		33.9214	2.81838		28.3373	2.85117		29.5016	2.82496
33.9387	2.83583		33.9519	2.82648		33.9533	2.81869		28.3628	2.85133		29.5282	2.82528
33.9706	2.83614		33.9839	2.82679		33.9853	2.81884		28.3885	2.85164		29.5549	2.82543
34.0025	2.8363		34.0158	2.82694		34.0172	2.819		28.4184	2.85195		29.5816	2.82574
34.0344	2.83646		34.0478	2.82726		34.0492	2.81931		28.444	2.8521		29.6127	2.8259
34.0664	2.83677		34.0797	2.82741		34.0811	2.81946		28.4696	2.85226		29.6393	2.82605
34.0983	2.83692		34.1116	2.82757		34.113	2.81977		28.4952	2.85257		29.666	2.82637
34.1302	2.83708		34.1436	2.82788		34.145	2.81993		28.5251	2.85273		29.6927	2.82652
34.1621	2.83724		34.1755	2.82803		34.1769	2.82008		28.5507	2.85304		29.7238	2.82668
34.1941	2.83755		34.2075	2.82834		34.2089	2.8204		28.5763	2.85319		29.7504	2.82699
34.226	2.8377		34.2394	2.8285		34.2408	2.82055		28.6019	2.85335		29.7771	2.82714
34.2579	2.83801		34.2713	2.82881		34.2728	2.82071		28.6318	2.85366		29.8038	2.8273
34.2899	2.83801		34.3033	2.82912		34.3047	2.82102		28.6575	2.85381		29.8305	2.82761
34.3218	2.83833		34.3352	2.82928		34.3366	2.82117		28.683	2.85413		29.8615	2.82777
34.3537	2.83848		34.3672	2.82943		34.3686	2.82148		28.7129	2.85444		29.8882	2.82792
34.3856	2.83879		34.3991	2.82974		34.4005	2.82164		28.7386	2.85459		29.9149	2.82823
34.4176	2.83895		34.431	2.83005		34.4325	2.82195		28.7642	2.85475		29.9416	2.82839
34.4495	2.83926		34.463	2.83021		34.4644	2.8221		28.7898	2.85506		29.9727	2.8287
34.4814	2.83942		34.4949	2.83052		34.4963	2.82226		28.8197	2.85521		29.9993	2.8287
34.5133	2.83957		34.5268	2.83068		34.5283	2.82257		28.8453	2.85552		30.026	2.82901
34.5453	2.83988		34.5588	2.83099		34.5602	2.82273		28.871	2.85568		30.0527	2.82917
34.5772	2.84004		34.5907	2.8313		34.5922	2.82288		28.8966	2.85583		30.0838	2.82948
34.6091	2.8402		34.6227	2.83145		34.6241	2.82319		28.9264	2.85615		30.1104	2.82963
34.641	2.84051		34.6546	2.83161		34.656	2.82335		28.9521	2.85646		30.1371	2.82979
34.673	2.84066		34.6865	2.83192		34.688	2.82366		28.9777	2.85661		30.1638	2.82995
34.7049	2.84082		34.7185	2.83223		34.7199	2.82381		29.0034	2.85677		30.1949	2.83026
34.7368	2.84113		34.7504	2.83239		34.7519	2.82412		29.0332	2.85708		30.2215	2.83041
34.7687	2.84144		34.7824	2.83254		34.7838	2.82428		29.0588	2.85723		30.2482	2.83072
34.8007	2.8416		34.8143	2.83285		34.8157	2.82443		29.0844	2.85754		30.2749	2.83088
34.8326	2.84176		34.8462	2.83316		34.8477	2.82475		29.1101	2.8577		30.306	2.83119
34.8645	2.84191		34.8782	2.83332		34.8796	2.8249		29.14	2.85801		30.3326	2.83135
34.8965	2.84222		34.9101	2.83363		34.9116	2.82506		29.1655	2.85817		30.3593	2.8315
34.9284	2.84238		34.9421	2.83378		34.9435	2.82537		29.1912	2.85848		30.386	2.83166
34.9603	2.84253		34.974	2.8341		34.9755	2.82568		29.2168	2.85863		30.4171	2.83197
34.9922	2.84285		35.0059	2.83425		35.0074	2.82583		29.2467	2.85894		30.4437	2.83213
35.0241	2.843		35.0379	2.83456		35.0393	2.82599		29.2723	2.8591		30.4704	2.83228
35.0561	2.84331		35.0698	2.83472		35.0713	2.82614		29.2979	2.85925		30.4971	2.83259
35.088	2.84347		35.1018	2.83503		35.1032	2.82645		29.3236	2.85957		30.5282	2.83275
35.1199	2.84363		35.1337	2.83518		35.1352	2.82661		29.3535	2.85972		30.5548	2.8329
35.1519	2.84394		35.1656	2.83549		35.1671	2.82692		29.379	2.86003		30.5815	2.83322
35.1838	2.84409		35.1976	2.83565		35.199	2.82708		29.4047	2.86019		30.6082	2.83337
35.2157	2.8444		35.2295	2.83596		35.231	2.82739		29.4303	2.86034		30.6393	2.83353
35.2476	2.84456		35.2615	2.83612		35.2629	2.82754		29.4602	2.86065		30.666	2.83368
35.2796	2.84487		35.2934	2.83643		35.2949	2.82785		29.4858	2.86096		30.6926	2.83399
35.3115	2.84503		35.3253	2.83658		35.3268	2.82801		29.5114	2.86112		30.7193	2.83415
35.3434	2.84518		35.3573	2.83689		35.3587	2.82832		29.5371	2.86127		30.7504	2.83431
35.3753	2.8455		35.3892	2.83721		35.3907	2.82847		29.5627	2.86159		30.7771	2.83462
35.4073	2.84565		35.4212	2.83736		35.4226	2.82863		29.5925	2.86174		30.8037	2.83477
35.4392	2.84581		35.4531	2.83767		35.4546	2.82894		29.6181	2.86205		30.8304	2.83508
35.4711	2.84612		35.485	2.83783		35.4865	2.82909		29.6438	2.86221		30.8615	2.83524
35.503	2.84628		35.517	2.83814		35.5185	2.82925		29.6694	2.86252		30.8882	2.83539
35.535	2.84643		35.5489	2.83829		35.5504	2.82956		29.6993	2.86267		30.9148	2.83571
35.5669	2.84674		35.5809	2.8386		35.5823	2.82972		29.7249	2.86298		30.9415	2.83586
35.5988	2.8469		35.6128	2.83892		35.6143	2.83003		29.7505	2.86314		30.9726	2.83602
35.6307	2.84705		35.6447	2.83907		35.6462	2.83018		29.7762	2.8633		30.9993	2.83633
35.6627	2.84737		35.6767	2.83938		35.6782	2.83049		29.8061	2.86361		31.0259	2.83648
35.6946	2.84752		35.7086	2.83954		35.7101	2.83065		29.8316	2.86376		31.0526	2.83664
35.7265	2.84783		35.7405	2.83985		35.742	2.83096		29.8573	2.86407		31.0837	2.83695
35.7584	2.84799		35.7725	2.84		35.774	2.83111		29.8829	2.86423		31.1104	2.83711
35.7904	2.84815		35.8044	2.84016		35.8059	2.83143		29.9128	2.86454		31.137	2.83726
35.8223	2.84846		35.8364	2.84047		35.8379	2.83158		29.9384	2.86469		31.1637	2.83742
35.8542	2.84877		35.8683	2.84078		35.8698	2.83189		29.964	2.86485		31.1948	2.83773
35.8861	2.84893		35.9002	2.84109		35.9017	2.83205		29.9897	2.86516		31.2215	2.83789
35.9181	2.84908		35.9322	2.84125		35.9337	2.83236		30.0195	2.86547		31.2481	2.83804
35.95	2.84939		35.9641	2.84156		35.9656	2.83251		30.0451	2.86563		31.2748	2.83835
35.9819	2.84955		35.9961	2.84171		35.9976	2.83267		30.0708	2.86578		31.3059	2.83851
36.0138	2.8497		36.028	2.84202		36.0295	2.83298		30.0964	2.86609		31.3326	2.83882
36.0458	2.85002		36.06	2.84218		36.0615	2.83313		30.1263	2.86625		31.3593	2.83898
36.0777	2.85017		36.0919	2.84249		36.0934	2.83344		30.1518	2.8664		31.3859	2.83913
36.1096	2.85048		36.1238	2.8428		36.1253	2.8336		30.1775	2.86656		31.417	2.83944
36.1416	2.85064		36.1558	2.84296		36.1573	2.83391		30.2031	2.86687		31.4437	2.8396
36.1735	2.85095		36.1877	2.84311		36.1892	2.83407		30.233	2.86703		31.4704	2.83975
36.2054	2.85111		36.2197	2.84342		36.2212	2.83422		30.2586	2.86734		31.497	2.83991
36.2373	2.85142		36.2516	2.84373		36.2531	2.83453		30.2842	2.86749		31.5281	2.84022
36.2692	2.85157		36.2835	2.84389		36.285	2.83469		30.3099	2.8678		31.5548	2.84038
36.3012	2.85173		36.3155	2.8442		36.317	2.83484		30.3398	2.86796		31.5815	2.84053
36.3331	2.85204		36.3474	2.84451		36.3489	2.83531		30.3654	2.86827		31.6081	2.84084
36.365	2.8522		36.3794	2.84467		36.3809	2.83546		30.391	2.86843		31.6392	2.841
36.3969	2.85235		36.4113	2.84498		36.4128	2.83562		30.4166	2.86874		31.6659	2.84131
36.4289	2.85267		36.4432	2.84513		36.4447	2.83577		30.4465	2.86889		31.6926	2.84147
36.4608	2.85282		36.4752	2.84544		36.4767	2.83609		30.4721	2.86905		31.7237	2.84178
36.4927	2.85313		36.5071	2.8456		36.5086	2.83624		30.4977	2.86936		31.7503	2.84193
36.5247	2.85329		36.5391	2.84591		36.5406	2.83655		30.5234	2.86951		31.777	2.84209
36.5566	2.8536		36.571	2.84622		36.5725	2.83671		30.5532	2.86982		31.8037	2.8424
36.5885	2.85376		36.6029	2.84653		36.6044	2.83702		30.5789	2.86998		31.8348	2.84256
36.6204	2.85407		36.6349	2.84669		36.6364	2.83733		30.6044	2.87029		31.8614	2.84271
36.6524	2.85422		36.6668	2.847		36.6683	2.83748		30.6301	2.87045		31.8881	2.84287
36.6843	2.85454		36.6987	2.84716		36.7003	2.83764		30.66	2.87076		31.9148	2.84318
36.7162	2.85469		36.7307	2.84747		36.7322	2.83795		30.6856	2.87091		31.9459	2.84333
36.7481	2.855		36.7626	2.84762		36.7642	2.83826		30.7112	2.87107		31.9725	2.84349
36.7801	2.85516		36.7946	2.84793		36.7961	2.83842		30.7368	2.87138		31.9992	2.8438
36.812	2.85547		36.8265	2.84809		36.828	2.83857		30.7667	2.87169		32.0259	2.84396
36.8439	2.85563		36.8584	2.8484		36.86	2.83888		30.7924	2.87184		32.057	2.84427
36.8758	2.85594		36.8904	2.84871		36.8919	2.83904		30.8179	2.87216		32.0836	2.84442
36.9078	2.85609		36.9223	2.84887		36.9239	2.83935		30.8478	2.87231		32.1103	2.84458
36.9397	2.85625		36.9543	2.84918		36.9558	2.8395		30.8735	2.87262		32.137	2.84474
36.9716	2.85656		36.9862	2.84949		36.9877	2.83981		30.8991	2.87278		32.1637	2.84505
37.0035	2.85672		37.0181	2.8498		37.0197	2.83997		30.9247	2.87309		32.1948	2.8452
37.0355	2.85687		37.0501	2.84995		37.0516	2.84028		30.9546	2.87324		32.2214	2.84551
37.0674	2.85719		37.082	2.85011		37.0836	2.84044		30.9802	2.8734		32.2481	2.84567
37.0993	2.85734		37.114	2.85042		37.1155	2.84075		31.0058	2.87371		32.2748	2.84582
37.1313	2.8575		37.1459	2.85073		37.1474	2.8409		31.0315	2.87387		32.3059	2.84614
37.1632	2.85781		37.1778	2.85104		37.1794	2.84106		31.0613	2.87418		32.3325	2.84629
37.1951	2.85812		37.2098	2.8512		37.2113	2.84137		31.0869	2.87433		32.3592	2.84645
37.227	2.85828		37.2417	2.85151		37.2433	2.84168		31.1126	2.87464		32.3859	2.8466
37.259	2.85859		37.2737	2.85182		37.2752	2.84183		31.1382	2.8748		32.417	2.84691
37.2909	2.85874		37.3056	2.85197		37.3072	2.84214		31.1681	2.87511		32.4436	2.84723
37.3228	2.85906		37.3375	2.85229		37.3391	2.8423		31.1937	2.87526		32.4703	2.84738
37.3547	2.85921		37.3695	2.85244		37.371	2.84246		31.2193	2.87558		32.497	2.84754
37.3867	2.85952		37.4014	2.85275		37.403	2.84277		31.245	2.87573		32.5281	2.84785
37.4186	2.85968		37.4334	2.85291		37.4349	2.84292		31.2749	2.87604		32.5547	2.848
37.4505	2.85999		37.4653	2.85322		37.4669	2.84323		31.3004	2.8762		32.5814	2.84816
37.4824	2.86015		37.4972	2.85353		37.4988	2.84339		31.3261	2.87651		32.6081	2.84832
37.5144	2.8603		37.5292	2.85384		37.5307	2.8437		31.3517	2.87666		32.6392	2.84863
37.5463	2.86061		37.5611	2.854		37.5627	2.84385		31.3816	2.87682		32.6658	2.84878
37.5782	2.86077		37.5931	2.85431		37.5946	2.84416		31.4072	2.87713		32.6925	2.84894
37.6101	2.86108		37.625	2.85446		37.6266	2.84447		31.4328	2.87729		32.7192	2.84925
37.6421	2.86139		37.6569	2.85477		37.6585	2.84463		31.4585	2.87744		32.7503	2.84941
37.674	2.86155		37.6889	2.85493		37.6904	2.84494		31.4884	2.87775		32.7769	2.84972
37.7059	2.86186		37.7208	2.85524		37.7224	2.8451		31.5139	2.87806		32.8036	2.84987
37.7378	2.86202		37.7528	2.85555		37.7543	2.84525		31.5395	2.87822		32.8303	2.85003
37.7698	2.86233		37.7847	2.85586		37.7863	2.84556		31.5652	2.87853		32.8614	2.85034
37.8017	2.86249		37.8166	2.85602		37.8182	2.84572		31.5951	2.87884		32.8881	2.8505
37.8336	2.8628		37.8486	2.85633		37.8501	2.84603		31.6206	2.87899		32.9147	2.85065
37.8655	2.86295		37.8805	2.85664		37.8821	2.84618		31.6463	2.87915		32.9414	2.85096
37.8975	2.86326		37.9125	2.85679		37.914	2.84649		31.6719	2.87946		32.9725	2.85127
37.9294	2.86342		37.9444	2.8571		37.946	2.8468		31.7018	2.87962		32.9992	2.85127
37.9613	2.86373		37.9763	2.85726		37.9779	2.84696		31.7274	2.87993		33.0258	2.85158
37.9933	2.86389		38.0083	2.85757		38.0099	2.84712		31.753	2.88008		33.0525	2.85174
38.0252	2.86404		38.0402	2.85788		38.0418	2.84743		31.7787	2.88039		33.0836	2.8519
38.0571	2.86436		38.0722	2.85804		38.0737	2.84774		31.8043	2.88055		33.1103	2.85221
38.089	2.86467		38.1041	2.85835		38.1057	2.84789		31.8342	2.8807		33.1369	2.85236
38.121	2.86482		38.136	2.85866		38.1376	2.8482		31.8598	2.88102		33.1636	2.85252
38.1529	2.86513		38.168	2.85881		38.1696	2.84851		31.8854	2.88133		33.1947	2.85283
38.1848	2.86529		38.1999	2.85913		38.2015	2.84867		31.9111	2.88148		33.2214	2.85299
38.2167	2.8656		38.2319	2.85944		38.2334	2.84882		31.941	2.88164		33.248	2.85314
38.2487	2.86576		38.2638	2.85975		38.2654	2.84914		31.9665	2.88195		33.2747	2.85345
38.2806	2.86607		38.2957	2.8599		38.2973	2.84929		31.9922	2.88226		33.3058	2.85361
38.3125	2.86623		38.3277	2.86021		38.3293	2.8496		32.0178	2.88241		33.3325	2.85376
38.3444	2.86654		38.3596	2.86037		38.3612	2.84991		32.0477	2.88257		33.3591	2.85392
38.3764	2.86669		38.3916	2.86068		38.3931	2.85007		32.0733	2.88288		33.3858	2.85423
38.4083	2.86701		38.4235	2.86099		38.4251	2.85038		32.0989	2.88304		33.4169	2.85439
38.4402	2.86716		38.4554	2.86115		38.457	2.85053		32.1245	2.88319		33.4436	2.8547
38.4721	2.86732		38.4874	2.86146		38.489	2.85084		32.1544	2.88366		33.4702	2.85485
38.5041	2.86763		38.5193	2.86177		38.5209	2.85115		32.18	2.88366		33.4969	2.85517
38.536	2.86794		38.5513	2.86208		38.5528	2.85131		32.2056	2.88397		33.528	2.85532
38.5679	2.8681		38.5832	2.86224		38.5848	2.85147		32.2313	2.88428		33.5547	2.85548
38.5999	2.86841		38.6151	2.86255		38.6167	2.85178		32.2612	2.88444		33.5813	2.85579
38.6318	2.86856		38.6471	2.86286		38.6487	2.85209		32.2867	2.88475		33.608	2.85594
38.6637	2.86888		38.679	2.86301		38.6806	2.85224		32.3124	2.8849		33.6391	2.8561
38.6956	2.86903		38.7109	2.86332		38.7126	2.8524		32.338	2.88506		33.6658	2.85625
38.7276	2.86934		38.7429	2.86363		38.7445	2.85271		32.3679	2.88537		33.6925	2.85657
38.7595	2.86966		38.7748	2.86395		38.7764	2.85302		32.3935	2.88568		33.7191	2.85672
38.7914	2.86981		38.8068	2.8641		38.8084	2.85317		32.4191	2.88583		33.7502	2.85703
38.8233	2.86997		38.8387	2.86441		38.8403	2.85349		32.4448	2.88599		33.7769	2.85719
38.8553	2.87028		38.8706	2.86472		38.8723	2.8538		32.4746	2.8863		33.8036	2.85734
38.8872	2.87043		38.9026	2.86503		38.9042	2.85395		32.5002	2.88661		33.8302	2.85766
38.9191	2.87075		38.9345	2.86534		38.9361	2.85426		32.5259	2.88677		33.8613	2.85781
38.951	2.8709		38.9665	2.8655		38.9681	2.85442		32.5515	2.88692		33.888	2.85812
38.983	2.87121		38.9984	2.86581		39	2.85457		32.5814	2.88723		33.9147	2.85828
39.0149	2.87137		39.0303	2.86612		39.032	2.85488		32.607	2.88739		33.9458	2.85843
39.0468	2.87168		39.0623	2.86628		39.0639	2.85519		32.6326	2.8877		33.9724	2.85875
39.0787	2.87184		39.0942	2.86659		39.0958	2.85535		32.6582	2.88785		33.9991	2.8589
39.1107	2.87215		39.1262	2.8669		39.1278	2.8555		32.6881	2.88817		34.0258	2.85906
39.1426	2.87246		39.1581	2.86705		39.1597	2.85582		32.7138	2.88832		34.0569	2.85937
39.1745	2.87277		39.19	2.86721		39.1917	2.85613		32.7393	2.88863		34.0835	2.85952
39.2064	2.87293		39.222	2.86752		39.2236	2.85644		32.765	2.88879		34.1102	2.85984
39.2384	2.87324		39.2539	2.86783		39.2555	2.85659		32.7949	2.8891		34.1369	2.85984
39.2703	2.8734		39.2859	2.86814		39.2875	2.8569		32.8205	2.88925		34.168	2.86015
39.3022	2.87371		39.3178	2.86845		39.3194	2.85706		32.8461	2.88956		34.1946	2.8603
39.3342	2.87386		39.3497	2.86861		39.3514	2.85737		32.8717	2.88972		34.2213	2.86061
39.3661	2.87418		39.3817	2.86892		39.3833	2.85752		32.9016	2.89003		34.248	2.86077
39.398	2.87449		39.4136	2.86923		39.4153	2.85783		32.9273	2.89019		34.2791	2.86092
39.4299	2.87464		39.4456	2.86954		39.4472	2.85815		32.9528	2.8905		34.3057	2.86124
39.4619	2.87495		39.4775	2.8697		39.4791	2.8583		32.9785	2.89065		34.3324	2.86139
39.4938	2.87511		39.5094	2.87001		39.5111	2.85861		33.0084	2.89096		34.3591	2.86155
39.5257	2.87542		39.5414	2.87032		39.543	2.85892		33.034	2.89112		34.3858	2.86186
39.5576	2.87558		39.5733	2.87063		39.575	2.85908		33.0596	2.89127		34.4169	2.86201
39.5896	2.87589		39.6053	2.87079		39.6069	2.85923		33.0894	2.89159		34.4435	2.86233
39.6215	2.8762		39.6372	2.8711		39.6388	2.85954		33.1151	2.8919		34.4702	2.86248
39.6534	2.87636		39.6691	2.87141		39.6708	2.85985		33.1407	2.89205		34.4969	2.86264
39.6853	2.87667		39.7011	2.87172		39.7027	2.86001		33.1663	2.89236		34.528	2.86295
39.7173	2.87682		39.733	2.87203		39.7347	2.86032		33.1962	2.89252		34.5546	2.8631
39.7492	2.87698		39.765	2.87218		39.7666	2.86063		33.2218	2.89267		34.5813	2.86326
39.7811	2.87714		39.7969	2.8725		39.7985	2.86079		33.2475	2.89298		34.608	2.86342
39.813	2.87745		39.8288	2.87281		39.8305	2.8611		33.2731	2.89314		34.6391	2.86373
39.845	2.87776		39.8608	2.87296		39.8624	2.86125		33.303	2.89345		34.6657	2.86388
39.8769	2.87807		39.8927	2.87327		39.8944	2.86156		33.3286	2.89361		34.6924	2.86404
39.9088	2.87823		39.9247	2.87358		39.9263	2.86187		33.3542	2.89392		34.7191	2.86435
39.9408	2.87854		39.9566	2.8739		39.9582	2.86203		33.3799	2.89407		34.7502	2.86451
39.9727	2.8787		39.9885	2.87405		39.9902	2.86234		33.4098	2.89438		34.7768	2.86482
40.0046	2.87901		40.0205	2.87436		40.0221	2.8625		33.4353	2.89454		34.8035	2.86497
40.0365	2.87932		40.0524	2.87467		40.0541	2.86281		33.461	2.89485		34.8302	2.86513
40.0685	2.87947		40.0844	2.87498		40.086	2.86312		33.4866	2.895		34.8613	2.86544
40.1004	2.87979		40.1163	2.87529		40.118	2.86327		33.5165	2.89532		34.8879	2.86575
40.1323	2.8801		40.1482	2.87561		40.1499	2.86358		33.5421	2.89547		34.9146	2.86591
40.1642	2.88025		40.1802	2.87576		40.1818	2.86374		33.5677	2.89578		34.9413	2.86606
40.1962	2.88057		40.2121	2.87607		40.2138	2.86405		33.5933	2.89594		34.9724	2.86622
40.2281	2.88088		40.2441	2.87638		40.2457	2.86436		33.6232	2.89625		34.999	2.86653
40.26	2.88103		40.276	2.87669		40.2777	2.86451		33.6488	2.8964		35.0257	2.86668
40.2919	2.88135		40.3079	2.877		40.3096	2.86483		33.6744	2.89671		35.0524	2.86684
40.3239	2.8815		40.3399	2.87716		40.3415	2.86514		33.7001	2.89687		35.0835	2.86715
40.3558	2.88181		40.3718	2.87747		40.3735	2.86529		33.73	2.89703		35.1101	2.86731
40.3877	2.88212		40.4038	2.87778		40.4054	2.8656		33.7555	2.89734		35.1368	2.86746
40.4196	2.88244		40.4357	2.87809		40.4374	2.86576		33.7812	2.89765		35.1635	2.86777
40.4516	2.88259		40.4676	2.87825		40.4693	2.86591		33.8068	2.8978		35.1946	2.86809
40.4835	2.8829		40.4996	2.87856		40.5012	2.86622		33.8367	2.89796		35.2213	2.86824
40.5154	2.88306		40.5315	2.87887		40.5332	2.86653		33.8623	2.89827		35.2479	2.8684
40.5474	2.88337		40.5635	2.87918		40.5651	2.86669		33.8879	2.89858		35.2746	2.86855
40.5793	2.88353		40.5954	2.87949		40.5971	2.867		33.9136	2.89874		35.3057	2.86886
40.6112	2.88384		40.6273	2.8798		40.629	2.86731		33.9392	2.89889		35.3324	2.86902
40.6431	2.88415		40.6593	2.87996		40.661	2.86747		33.969	2.8992		35.359	2.86918
40.6751	2.88446		40.6912	2.88027		40.6929	2.86778		33.9947	2.89936		35.3857	2.86949
40.707	2.88462		40.7231	2.88058		40.7248	2.86809		34.0203	2.89967		35.4168	2.86964
40.7389	2.88493		40.7551	2.88089		40.7568	2.86824		34.0459	2.89982		35.4435	2.8698
40.7708	2.88509		40.787	2.8812		40.7887	2.86855		34.0758	2.90013		35.4701	2.87011
40.8028	2.8854		40.819	2.88151		40.8207	2.86871		34.1014	2.90045		35.4968	2.87027
40.8347	2.88571		40.8509	2.88167		40.8526	2.86902		34.127	2.9006		35.5279	2.87042
40.8666	2.88602		40.8828	2.88198		40.8845	2.86933		34.1527	2.90076		35.5546	2.87073
40.8985	2.88618		40.9148	2.88229		40.9165	2.86949		34.1826	2.90107		35.5812	2.87089
40.9305	2.88649		40.9467	2.8826		40.9484	2.8698		34.2081	2.90138		35.6079	2.8712
40.9624	2.8868		40.9787	2.88276		40.9804	2.87011		34.2338	2.90153		35.639	2.87136
40.9943	2.88696		41.0106	2.88307		41.0123	2.87042		34.2594	2.90184		35.6657	2.87151
41.0262	2.88711		41.0425	2.88338		41.0442	2.87057		34.2893	2.902		35.6923	2.87182
41.0582	2.88742		41.0745	2.88369		41.0762	2.87088		34.3149	2.90231		35.719	2.87198
41.0901	2.88774		41.1064	2.884		41.1081	2.87104		34.3405	2.90247		35.7501	2.87229
41.122	2.88789		41.1384	2.88431		41.1401	2.87135		34.3662	2.90278		35.7768	2.87244
41.154	2.8882		41.1703	2.88462		41.172	2.87166		34.3961	2.90293		35.8034	2.8726
41.1859	2.88851		41.2022	2.88493		41.2039	2.87197		34.4216	2.90309		35.8301	2.87276
41.2178	2.88883		41.2342	2.88524		41.2359	2.87213		34.4473	2.9034		35.8612	2.87307
41.2497	2.88914		41.2661	2.8854		41.2678	2.87244		34.4729	2.90355		35.8879	2.87322
41.2816	2.88929		41.2981	2.88571		41.2998	2.87259		34.5028	2.90386		35.9146	2.87338
41.3136	2.88961		41.33	2.88602		41.3317	2.8729		34.5284	2.90418		35.9412	2.87369
41.3455	2.88992		41.362	2.88633		41.3637	2.87321		34.554	2.90433		35.9723	2.87385
41.3774	2.89007		41.3939	2.88664		41.3956	2.87337		34.5797	2.90449		35.999	2.87416
41.4094	2.89039		41.4258	2.88695		41.4275	2.87368		34.6095	2.9048		36.0257	2.87431
41.4413	2.8907		41.4578	2.88727		41.4595	2.87399		34.6351	2.90511		36.0523	2.87447
41.4732	2.89085		41.4897	2.88758		41.4914	2.87415		34.6607	2.90526		36.0834	2.87478
41.5051	2.89116		41.5217	2.88773		41.5234	2.87446		34.6864	2.90557		36.1101	2.87494
41.5371	2.89148		41.5536	2.88804		41.5553	2.87477		34.7163	2.90573		36.1368	2.87525
41.569	2.89163		41.5855	2.88835		41.5872	2.87492		34.7419	2.90604		36.1679	2.8754
41.6009	2.89194		41.6175	2.88866		41.6192	2.87523		34.7675	2.9062		36.1945	2.87556
41.6328	2.89226		41.6494	2.88898		41.6511	2.87554		34.7931	2.90635		36.2212	2.87587
41.6648	2.89257		41.6813	2.88929		41.6831	2.8757		34.823	2.90666		36.2479	2.87603
41.6967	2.89272		41.7133	2.8896		41.715	2.87601		34.8487	2.90682		36.279	2.87634
41.7286	2.89303		41.7452	2.88991		41.7469	2.87632		34.8742	2.90713		36.3056	2.87649
41.7605	2.89335		41.7772	2.89022		41.7789	2.87663		34.8999	2.90728		36.3323	2.87665
41.7925	2.89366		41.8091	2.89037		41.8108	2.87679		34.9298	2.9076		36.359	2.87696
41.8244	2.89381		41.841	2.89069		41.8428	2.8771		34.9554	2.90791		36.3901	2.87712
41.8563	2.89413		41.873	2.891		41.8747	2.87741		34.981	2.90806		36.4167	2.87727
41.8882	2.89444		41.9049	2.89131		41.9067	2.87756		35.0066	2.90837		36.4434	2.87758
41.9202	2.89475		41.9369	2.89162		41.9386	2.87788		35.0365	2.90853		36.4701	2.87774
41.9521	2.89491		41.9688	2.89193		41.9705	2.87819		35.0621	2.90884		36.5012	2.87805
41.984	2.89522		42.0007	2.89224		42.0025	2.87834		35.0877	2.90899		36.5278	2.8782
42.0159	2.89553		42.0327	2.89255		42.0344	2.87865		35.1133	2.90931		36.5545	2.87836
42.0479	2.89584		42.0646	2.89286		42.0664	2.87896		35.1432	2.90946		36.5812	2.87867
42.0798	2.896		42.0966	2.89317		42.0983	2.87927		35.1689	2.90977		36.6079	2.87883
42.1117	2.89631		42.1285	2.89348		42.1302	2.87958		35.1944	2.90993		36.6389	2.87914
42.1437	2.89662		42.1604	2.89364		42.1622	2.87974		35.2243	2.91024		36.6656	2.87929
42.1756	2.89678		42.1924	2.89395		42.1941	2.88005		35.25	2.91039		36.6923	2.87945
42.2075	2.89709		42.2243	2.89426		42.2261	2.88036		35.2756	2.9107		36.719	2.87961
42.2394	2.89724		42.2563	2.89457		42.258	2.88052		35.3012	2.91086		36.7501	2.87992
42.2713	2.89755		42.2882	2.89488		42.2899	2.88083		35.3311	2.91117		36.7767	2.88007
42.3033	2.89787		42.3201	2.89519		42.3219	2.88114		35.3567	2.91133		36.8034	2.88038
42.3352	2.89818		42.3521	2.8955		42.3538	2.88145		35.3824	2.91164		36.8301	2.88054
42.3671	2.89849		42.384	2.89582		42.3858	2.8816		35.408	2.91179		36.8612	2.8807
42.3991	2.8988		42.416	2.89613		42.4177	2.88191		35.4378	2.9121		36.8878	2.88101
42.431	2.89896		42.4479	2.89644		42.4497	2.88223		35.4635	2.91226		36.9145	2.88116
42.4629	2.89927		42.4798	2.89675		42.4816	2.88238		35.4891	2.91257		36.9412	2.88147
42.4948	2.89958		42.5118	2.89706		42.5135	2.88269		35.5147	2.91288		36.9723	2.88163
42.5267	2.89974		42.5437	2.89722		42.5455	2.883		35.5446	2.91304		36.9989	2.88179
42.5587	2.90005		42.5757	2.89768		42.5774	2.88316		35.5702	2.91335		37.0256	2.8821
42.5906	2.90036		42.6076	2.89799		42.6094	2.88362		35.5958	2.9135		37.0523	2.88225
42.6225	2.90067		42.6395	2.8983		42.6413	2.88378		35.6215	2.91366		37.0834	2.88256
42.6545	2.90098		42.6715	2.89846		42.6732	2.88409		35.6514	2.91397		37.11	2.88272
42.6864	2.9013		42.7034	2.89893		42.7052	2.88424		35.6769	2.91412		37.1367	2.88287
42.7183	2.90145		42.7354	2.89924		42.7371	2.88456		35.7026	2.91443		37.1634	2.88303
42.7502	2.90176		42.7673	2.89955		42.7691	2.88487		35.7282	2.91459		37.1945	2.88334
42.7822	2.90208		42.7992	2.8997		42.801	2.88518		35.7581	2.9149		37.2211	2.88365
42.8141	2.90239		42.8312	2.90001		42.8329	2.88533		35.7837	2.91521		37.2478	2.88381
42.846	2.9027		42.8631	2.90032		42.8649	2.88564		35.8093	2.91537		37.2745	2.88396
42.8779	2.90301		42.895	2.90064		42.8968	2.88595		35.835	2.91568		37.3056	2.88428
42.9099	2.90317		42.927	2.90095		42.9288	2.88626		35.8649	2.91583		37.3322	2.88443
42.9418	2.90348		42.9589	2.90126		42.9607	2.88657		35.8904	2.91599		37.3589	2.88474
42.9737	2.90379		42.9909	2.90172		42.9926	2.88673		35.9161	2.9163		37.3856	2.8849
43.0056	2.9041		43.0228	2.90188		43.0246	2.88704		35.9417	2.91661		37.4167	2.88505
43.0376	2.90441		43.0547	2.90235		43.0565	2.88735		35.9716	2.91677		37.4434	2.88537
43.0695	2.90472		43.0867	2.9025		43.0885	2.88766		35.9972	2.91708		37.47	2.88552
43.1014	2.90504		43.1186	2.90281		43.1204	2.88797		36.0228	2.91723		37.4967	2.88583
43.1333	2.90519		43.1506	2.90312		43.1524	2.88813		36.0485	2.91754		37.5278	2.88599
43.1653	2.9055		43.1825	2.90343		43.1843	2.88844		36.0741	2.9177		37.5545	2.88614
43.1972	2.90582		43.2144	2.90374		43.2162	2.88875		36.1039	2.91801		37.5811	2.8863
43.2291	2.90613		43.2464	2.90406		43.2482	2.88891		36.1295	2.91816		37.6078	2.88661
43.261	2.90628		43.2783	2.90437		43.2801	2.88922		36.1552	2.91848		37.6389	2.88677
43.293	2.90659		43.3103	2.90468		43.3121	2.88953		36.1808	2.91863		37.6656	2.88708
43.3249	2.90691		43.3422	2.90499		43.344	2.88984		36.2107	2.91894		37.6922	2.88723
43.3568	2.90722		43.3742	2.9053		43.376	2.89015		36.2363	2.9191		37.7189	2.88739
43.3888	2.90737		43.4061	2.90561		43.4079	2.89046		36.2619	2.91941		37.75	2.8877
43.4207	2.90769		43.438	2.90592		43.4398	2.89061		36.2876	2.91956		37.7767	2.88786
43.4526	2.908		43.47	2.90623		43.4718	2.89092		36.3175	2.91987		37.8033	2.88817
43.4845	2.90831		43.5019	2.90654		43.5037	2.89124		36.343	2.92003		37.83	2.88832
43.5164	2.90862		43.5339	2.90685		43.5356	2.89155		36.3687	2.92034		37.8611	2.88863
43.5484	2.90893		43.5658	2.90716		43.5676	2.89186		36.3943	2.9205		37.8878	2.88879
43.5803	2.90924		43.5977	2.90748		43.5995	2.89201		36.4242	2.92081		37.9144	2.88895
43.6122	2.90956		43.6297	2.90794		43.6315	2.89232		36.4498	2.92112		37.9411	2.88926
43.6442	2.90971		43.6616	2.9081		43.6634	2.89263		36.4754	2.92127		37.9722	2.88941
43.6761	2.91002		43.6936	2.90841		43.6954	2.89294		36.501	2.92143		37.9989	2.88972
43.708	2.91034		43.7255	2.90872		43.7273	2.8931		36.5309	2.92174		38.0255	2.88988
43.7399	2.91065		43.7574	2.90919		43.7592	2.89357		36.5565	2.92205		38.0522	2.89004
43.7719	2.91096		43.7894	2.9095		43.7912	2.89372		36.5821	2.92221		38.0833	2.89035
43.8038	2.91127		43.8213	2.90981		43.8231	2.89403		36.6078	2.92252		38.11	2.8905
43.8357	2.91158		43.8533	2.91012		43.8551	2.89434		36.6377	2.92267		38.1367	2.89066
43.8676	2.91189		43.8852	2.91043		43.887	2.89465		36.6632	2.92298		38.1633	2.89097
43.8996	2.91221		43.9171	2.91074		43.9189	2.89481		36.6889	2.92314		38.1944	2.89113
43.9315	2.91252		43.9491	2.91105		43.9509	2.89512		36.7145	2.92329		38.2211	2.89144
43.9634	2.91267		43.981	2.91136		43.9828	2.89543		36.7444	2.92361		38.2478	2.89159
43.9953	2.91299		44.0129	2.91167		44.0148	2.89574		36.77	2.92376		38.2744	2.89175
44.0273	2.9133		44.0449	2.91214		44.0467	2.89605		36.7956	2.92407		38.3055	2.89206
44.0592	2.91361		44.0768	2.91245		44.0787	2.89621		36.8213	2.92438		38.3322	2.89222
44.0911	2.91392		44.1088	2.91276		44.1106	2.89652		36.8512	2.92454		38.3589	2.89237
44.123	2.91423		44.1407	2.91307		44.1425	2.89683		36.8768	2.92485		38.3855	2.89268
44.155	2.91454		44.1726	2.91338		44.1745	2.89714		36.9024	2.925		38.4166	2.89284
44.1869	2.91486		44.2046	2.91369		44.2064	2.89745		36.928	2.92532		38.4433	2.89315
44.2188	2.91517		44.2365	2.91401		44.2383	2.89776		36.9579	2.92563		38.47	2.8933
44.2507	2.91548		44.2685	2.91432		44.2703	2.89807		36.9836	2.92578		38.5011	2.89346
44.2827	2.91564		44.3004	2.91463		44.3022	2.89838		37.0091	2.92594		38.5277	2.89377
44.3146	2.91595		44.3323	2.91494		44.3342	2.89854		37.0348	2.92625		38.5544	2.89393
44.3465	2.91626		44.3643	2.91525		44.3661	2.89885		37.0646	2.9264		38.5811	2.89408
44.3785	2.91657		44.3962	2.91572		44.3981	2.89916		37.0903	2.92671		38.6122	2.89439
44.4104	2.91688		44.4282	2.91603		44.43	2.89947		37.1159	2.92687		38.6388	2.89471
44.4423	2.91719		44.4601	2.91634		44.4619	2.89978		37.1415	2.92718		38.6655	2.89486
44.4742	2.91751		44.492	2.91665		44.4939	2.89994		37.1714	2.92749		38.6922	2.89502
44.5061	2.91766		44.524	2.91696		44.5258	2.90025		37.197	2.92765		38.7233	2.89533
44.5381	2.91813		44.5559	2.91727		44.5578	2.90056		37.2226	2.92796		38.7499	2.89548
44.57	2.91844		44.5879	2.91758		44.5897	2.90087		37.2482	2.92811		38.7766	2.8958
44.6019	2.91875		44.6198	2.91789		44.6217	2.90118		37.2781	2.92842		38.8033	2.89595
44.6339	2.91906		44.6517	2.91836		44.6536	2.90149		37.3038	2.92858		38.8344	2.89626
44.6658	2.91938		44.6837	2.91851		44.6855	2.9018		37.3293	2.92889		38.861	2.89642
44.6977	2.91969		44.7156	2.91898		44.7175	2.90211		37.3592	2.92905		38.8877	2.89657
44.7296	2.92		44.7476	2.91929		44.7494	2.90227		37.3849	2.92936		38.9144	2.89673
44.7616	2.92031		44.7795	2.91976		44.7814	2.90273		37.4105	2.92951		38.9411	2.89704
44.7935	2.92062		44.8114	2.91991		44.8133	2.90304		37.4361	2.92982		38.9722	2.8972
44.8254	2.92093		44.8434	2.92038		44.8452	2.9032		37.466	2.93013		38.9988	2.89751
44.8573	2.92125		44.8753	2.92069		44.8772	2.90351		37.4916	2.93029		39.0255	2.89766
44.8893	2.92156		44.9073	2.921		44.9091	2.90382		37.5172	2.93044		39.0522	2.89782
44.9212	2.92187		44.9392	2.92131		44.9411	2.90413		37.5428	2.93076		39.0833	2.89813
44.9531	2.92218		44.9711	2.92162		44.973	2.90444		37.5727	2.93107		39.1099	2.89829
44.985	2.92249		45.0031	2.92193		45.0049	2.90475		37.5983	2.93122		39.1366	2.8986
45.017	2.92281		45.035	2.9224		45.0369	2.90506		37.624	2.93153		39.1633	2.89875
45.0489	2.92312		45.0669	2.92271		45.0688	2.90537		37.6496	2.93169		39.1944	2.89891
45.0808	2.92343		45.0989	2.92302		45.1008	2.90553		37.6795	2.932		39.221	2.89922
45.1127	2.92374		45.1308	2.92349		45.1327	2.90584		37.7051	2.93215		39.2477	2.89938
45.1447	2.92405		45.1628	2.92364		45.1647	2.90615		37.7307	2.93247		39.2744	2.89969
45.1766	2.92436		45.1947	2.92411		45.1966	2.90646		37.7564	2.93278		39.3055	2.89984
45.2085	2.92468		45.2266	2.92442		45.2285	2.90677		37.7863	2.93293		39.3321	2.90015
45.2405	2.92499		45.2586	2.92473		45.2605	2.90708		37.8118	2.93309		39.3588	2.90031
45.2724	2.9253		45.2905	2.9252		45.2924	2.90724		37.8375	2.9334		39.3855	2.90047
45.3043	2.92561		45.3225	2.92535		45.3244	2.9077		37.8631	2.93371		39.4166	2.90078
45.3362	2.92592		45.3544	2.92582		45.3563	2.90786		37.893	2.93386		39.4432	2.90093
45.3681	2.92623		45.3864	2.92613		45.3882	2.90817		37.9186	2.93418		39.4699	2.90109
45.4001	2.92655		45.4183	2.92644		45.4202	2.90848		37.9442	2.93433		39.4966	2.9014
45.432	2.92686		45.4502	2.92675		45.4521	2.90879		37.9699	2.93464		39.5277	2.90156
45.4639	2.92717		45.4822	2.92722		45.4841	2.9091		37.9997	2.9348		39.5543	2.90187
45.4958	2.92748		45.5141	2.92753		45.516	2.90941		38.0253	2.93511		39.581	2.90202
45.5278	2.92779		45.5461	2.92784		45.5479	2.90972		38.051	2.93526		39.6077	2.90233
45.5597	2.9281		45.578	2.92831		45.5799	2.91003		38.0766	2.93557		39.6388	2.90249
45.5916	2.92842		45.6099	2.92862		45.6118	2.91034		38.1065	2.93588		39.6654	2.90265
45.6236	2.92888		45.6419	2.92893		45.6438	2.91065		38.132	2.93604		39.6921	2.90296
45.6555	2.9292		45.6738	2.9294		45.6757	2.91096		38.1577	2.93635		39.7188	2.90311
45.6874	2.92951		45.7058	2.92971		45.7076	2.91128		38.1833	2.93651		39.7499	2.90327
45.7193	2.92966		45.7377	2.93002		45.7396	2.91159		38.2132	2.93666		39.7766	2.90358
45.7513	2.93013		45.7696	2.93033		45.7715	2.9119		38.2388	2.93697		39.8032	2.90373
45.7832	2.93044		45.8016	2.9308		45.8035	2.91205		38.2644	2.93713		39.8299	2.90405
45.8151	2.93075		45.8335	2.93111		45.8354	2.91252		38.2901	2.93744		39.861	2.9042
45.847	2.93107		45.8655	2.93142		45.8674	2.91267		38.3157	2.93775		39.8877	2.90451
45.879	2.93138		45.8974	2.93173		45.8993	2.91298		38.3456	2.93791		39.9143	2.90467
45.9109	2.93169		45.9293	2.93219		45.9312	2.9133		38.3712	2.93822		39.941	2.90482
45.9428	2.932		45.9613	2.93251		45.9632	2.91361		38.3968	2.93853		39.9721	2.90514
45.9748	2.93231		45.9932	2.93282		45.9951	2.91392		38.4225	2.93868		39.9988	2.90545
46.0067	2.93262		46.0251	2.93313		46.0271	2.91423		38.4524	2.93899		40.0254	2.9056
46.0386	2.93309		46.0571	2.93359		46.059	2.91454		38.4779	2.93915		40.0521	2.90576
46.0705	2.9334		46.089	2.93391		46.0909	2.91485		38.5035	2.9393		40.0832	2.90607
46.1024	2.93372		46.121	2.93422		46.1229	2.91516		38.5292	2.93962		40.1099	2.90623
46.1344	2.93403		46.1529	2.93468		46.1548	2.91547		38.5591	2.93993		40.1365	2.90654
46.1663	2.93434		46.1848	2.93499		46.1868	2.91578		38.5847	2.94008		40.1632	2.90669
46.1982	2.93465		46.2168	2.9353		46.2187	2.91609		38.6103	2.94039		40.1943	2.907
46.2302	2.93512		46.2487	2.93577		46.2506	2.9164		38.6359	2.94055		40.221	2.90716
46.2621	2.93543		46.2807	2.93608		46.2826	2.91671		38.6658	2.94086		40.2476	2.90732
46.294	2.93574		46.3126	2.93639		46.3145	2.91702		38.6914	2.94101		40.2743	2.90763
46.3259	2.93605		46.3445	2.93686		46.3465	2.91733		38.717	2.94133		40.3054	2.90778
46.3579	2.93637		46.3765	2.93717		46.3784	2.91764		38.7427	2.94164		40.3321	2.90794
46.3898	2.93668		46.4084	2.93748		46.4104	2.91796		38.7726	2.94179		40.3587	2.90825
46.4217	2.93699		46.4404	2.93795		46.4423	2.91827		38.7981	2.9421		40.3854	2.90841
46.4537	2.9373		46.4723	2.93826		46.4742	2.91858		38.8238	2.94226		40.4165	2.90872
46.4856	2.93761		46.5042	2.93857		46.5062	2.91889		38.8494	2.94257		40.4432	2.90887
46.5175	2.93792		46.5362	2.93904		46.5381	2.9192		38.8793	2.94272		40.4699	2.90903
46.5494	2.93839		46.5681	2.93935		46.5701	2.91951		38.9049	2.94303		40.4965	2.90934
46.5814	2.9387		46.6001	2.93966		46.602	2.91982		38.9305	2.94319		40.5276	2.90965
46.6133	2.93901		46.632	2.94012		46.6339	2.92013		38.9562	2.9435		40.5543	2.90965
46.6452	2.93948		46.6639	2.94043		46.6659	2.92044		38.986	2.94381		40.581	2.90996
46.6771	2.93979		46.6959	2.9409		46.6978	2.92075		39.0116	2.94397		40.6076	2.91012
46.7091	2.94011		46.7278	2.94121		46.7298	2.92106		39.0373	2.94412		40.6387	2.91043
46.741	2.94042		46.7598	2.94152		46.7617	2.92137		39.0629	2.94443		40.6654	2.91058
46.7729	2.94089		46.7917	2.94199		46.7936	2.92168		39.0928	2.94474		40.6921	2.9109
46.8049	2.9412		46.8236	2.9423		46.8256	2.92199		39.1184	2.9449		40.7232	2.91105
46.8368	2.94151		46.8556	2.94277		46.8575	2.92231		39.144	2.94521		40.7498	2.91136
46.8687	2.94182		46.8875	2.94308		46.8895	2.92262		39.1696	2.94537		40.7765	2.91152
46.9006	2.94229		46.9195	2.94339		46.9214	2.92293		39.1995	2.94568		40.8032	2.91167
46.9325	2.9426		46.9514	2.94385		46.9533	2.92324		39.2252	2.94599		40.8343	2.91199
46.9645	2.94291		46.9833	2.94417		46.9853	2.92355		39.2507	2.94614		40.8609	2.91214
46.9964	2.94322		47.0153	2.94463		47.0172	2.92386		39.2764	2.9463		40.8876	2.91245
47.0283	2.94354		47.0472	2.94494		47.0492	2.92417		39.3063	2.94661		40.9143	2.91261
47.0603	2.944		47.0791	2.94541		47.0811	2.92448		39.3319	2.94692		40.9454	2.91292
47.0922	2.94431		47.1111	2.94572		47.1131	2.92479		39.3575	2.94708		40.972	2.91308
47.1241	2.94463		47.143	2.94619		47.145	2.9251		39.3831	2.94723		40.9987	2.91323
47.156	2.94509		47.175	2.9465		47.1769	2.92541		39.413	2.94754		41.0254	2.91354
47.188	2.94541		47.2069	2.94681		47.2089	2.92572		39.4387	2.94785		41.0565	2.9137
47.2199	2.94572		47.2388	2.94728		47.2408	2.92603		39.4642	2.94816		41.0831	2.91401
47.2518	2.94603		47.2708	2.94759		47.2728	2.92634		39.4899	2.94832		41.1098	2.91416
47.2837	2.9465		47.3027	2.9479		47.3047	2.92666		39.5198	2.94863		41.1365	2.91448
47.3157	2.94681		47.3347	2.94836		47.3366	2.92712		39.5454	2.94879		41.1632	2.91463
47.3476	2.94712		47.3666	2.94867		47.3686	2.92743		39.571	2.9491		41.1943	2.91479
47.3795	2.94743		47.3986	2.94914		47.4005	2.92774		39.6009	2.94925		41.221	2.9151
47.4115	2.94774		47.4305	2.94945		47.4325	2.92805		39.6265	2.94956		41.2477	2.91525
47.4434	2.94821		47.4624	2.94992		47.4644	2.92836		39.6521	2.94987		41.2744	2.91557
47.4753	2.94852		47.4944	2.95038		47.4963	2.92867		39.6777	2.95003		41.3055	2.91572
47.5072	2.94899		47.5263	2.9507		47.5283	2.92899		39.7076	2.95034		41.3321	2.91603
47.5392	2.9493		47.5583	2.95101		47.5602	2.9293		39.7332	2.9505		41.3588	2.91619
47.5711	2.94961		47.5902	2.95147		47.5922	2.92961		39.7589	2.95081		41.3855	2.91634
47.603	2.95008		47.6221	2.95194		47.6241	2.92992		39.7845	2.95096		41.4166	2.91666
47.6349	2.95024		47.6541	2.95225		47.6561	2.93023		39.8143	2.95127		41.4432	2.91681
47.6669	2.9507		47.686	2.95256		47.688	2.93054		39.84	2.95143		41.4699	2.91697
47.6988	2.95117		47.718	2.95303		47.7199	2.93101		39.8656	2.95174		41.4966	2.91728
47.7307	2.95148		47.7499	2.95334		47.7519	2.93116		39.8913	2.95205		41.5277	2.91759
47.7627	2.9518		47.7818	2.9538		47.7838	2.93163		39.9211	2.95221		41.5543	2.91775
47.7946	2.95226		47.8138	2.95427		47.8158	2.93194		39.9467	2.95252		41.581	2.9179
47.8265	2.95258		47.8457	2.95458		47.8477	2.93225		39.9723	2.95267		41.6077	2.91821
47.8584	2.95304		47.8777	2.95505		47.8796	2.93256		39.998	2.95298		41.6389	2.91852
47.8903	2.95335		47.9096	2.95536		47.9116	2.93287		40.0279	2.95329		41.6655	2.91868
47.9223	2.95367		47.9415	2.95583		47.9435	2.93318		40.0534	2.95345		41.6922	2.91883
47.9542	2.95413		47.9735	2.95614		47.9755	2.93349		40.0791	2.9536		41.7189	2.91899
47.9861	2.95445		48.0054	2.9566		48.0074	2.9338		40.1047	2.95392		41.75	2.9193
48.0181	2.95476		48.0374	2.95691		48.0393	2.93427		40.1346	2.95423		41.7766	2.91961
48.05	2.95522		48.0693	2.95738		48.0713	2.93458		40.1602	2.95454		41.8033	2.91977
48.0819	2.95554		48.1012	2.95785		48.1032	2.93489		40.1858	2.95469		41.83	2.91992
48.1138	2.95585		48.1332	2.95816		48.1352	2.9352		40.2115	2.95485		41.8611	2.92024
48.1458	2.95632		48.1651	2.95862		48.1671	2.93551		40.2414	2.95516		41.8877	2.92039
48.1777	2.95663		48.197	2.95894		48.199	2.93582		40.2669	2.95547		41.9144	2.92055
48.2096	2.95694		48.229	2.9594		48.231	2.93613		40.2926	2.95563		41.9411	2.92086
48.2415	2.95725		48.2609	2.95971		48.2629	2.93644		40.3182	2.95594		41.9722	2.92101
48.2735	2.95772		48.2929	2.96018		48.2949	2.93675		40.3481	2.95609		41.9989	2.92133
48.3054	2.95819		48.3248	2.96065		48.3268	2.93722		40.3737	2.9564		42.0255	2.92148
48.3373	2.9585		48.3567	2.96096		48.3588	2.93753		40.3993	2.95656		42.0522	2.92164
48.3693	2.95881		48.3887	2.96142		48.3907	2.93784		40.425	2.95687		42.0833	2.92195
48.4012	2.95912		48.4206	2.96173		48.4226	2.93815		40.4506	2.95702		42.11	2.92226
48.4331	2.95959		48.4526	2.9622		48.4546	2.93846		40.4804	2.95734		42.1367	2.92242
48.465	2.9599		48.4845	2.96267		48.4865	2.93877		40.5061	2.95765		42.1634	2.92257
48.497	2.96037		48.5164	2.96298		48.5185	2.93908		40.5317	2.9578		42.1945	2.92288
48.5289	2.96068		48.5484	2.96344		48.5504	2.93955		40.5573	2.95811		42.2212	2.92304
48.5608	2.96115		48.5803	2.96375		48.5823	2.93986		40.5872	2.95842		42.2478	2.92335
48.5927	2.96162		48.6123	2.96422		48.6143	2.94017		40.6128	2.95858		42.2745	2.92351
48.6247	2.96193		48.6442	2.96469		48.6462	2.94048		40.6384	2.95889		42.3056	2.92382
48.6566	2.96224		48.6761	2.965		48.6782	2.94079		40.6641	2.95904		42.3323	2.92397
48.6885	2.96271		48.7081	2.96546		48.7101	2.9411		40.694	2.95936		42.3589	2.92428
48.7204	2.96317		48.74	2.96593		48.742	2.94157		40.7195	2.95951		42.3856	2.92444
48.7524	2.96349		48.772	2.96624		48.774	2.94188		40.7452	2.95982		42.4167	2.92475
48.7843	2.9638		48.8039	2.96671		48.8059	2.94219		40.7708	2.96013		42.4434	2.92491
48.8162	2.96427		48.8358	2.96702		48.8379	2.9425		40.8007	2.96029		42.47	2.92506
48.8481	2.96473		48.8678	2.96764		48.8698	2.94297		40.8263	2.9606		42.4967	2.92537
48.8801	2.96504		48.8997	2.96795		48.9017	2.94328		40.8519	2.96091		42.5278	2.92568
48.912	2.96551		48.9317	2.96842		48.9337	2.94359		40.8776	2.96107		42.5545	2.92584
48.9439	2.96582		48.9636	2.96873		48.9656	2.9439		40.9075	2.96122		42.5812	2.926
48.9759	2.96629		48.9955	2.9692		48.9976	2.94437		40.933	2.96153		42.6078	2.92631
49.0078	2.9666		49.0275	2.96966		49.0295	2.94468		40.9587	2.96169		42.639	2.92646
49.0397	2.96691		49.0594	2.97013		49.0615	2.94499		40.9843	2.962		42.6657	2.92677
49.0716	2.96738		49.0914	2.97044		49.0934	2.9453		41.0142	2.96231		42.6924	2.92693
49.1036	2.96785		49.1233	2.97091		49.1253	2.94561		41.0397	2.96246		42.719	2.92709
49.1355	2.96816		49.1552	2.97137		49.1573	2.94592		41.0654	2.96278		42.7501	2.9274
49.1674	2.96863		49.1872	2.97184		49.1892	2.94623		41.091	2.96293		42.7768	2.92755
49.1994	2.9691		49.2191	2.97215		49.2212	2.94654		41.1209	2.96324		42.8035	2.92786
49.2313	2.96941		49.2511	2.97262		49.2531	2.94701		41.1465	2.9634		42.8301	2.92802
49.2632	2.96988		49.283	2.97308		49.285	2.94732		41.1721	2.96371		42.8612	2.92833
49.2951	2.97019		49.3149	2.97339		49.317	2.94763		41.1978	2.96402		42.8879	2.92849
49.3271	2.97066		49.3469	2.97386		49.3489	2.94794		41.2277	2.96417		42.9146	2.9288
49.359	2.97112		49.3788	2.97433		49.3809	2.9484		41.2533	2.96449		42.9412	2.92895
49.3909	2.97143		49.4108	2.97479		49.4128	2.94872		41.2789	2.9648		42.9723	2.92927
49.4228	2.9719		49.4427	2.9751		49.4447	2.94903		41.3045	2.96495		42.999	2.92942
49.4548	2.97237		49.4746	2.97557		49.4767	2.94934		41.3344	2.96526		43.0257	2.92958
49.4867	2.97268		49.5066	2.97604		49.5086	2.9498		41.3601	2.96542		43.0568	2.92989
49.5186	2.97315		49.5385	2.9765		49.5406	2.95011		41.3856	2.96573		43.0835	2.93004
49.5505	2.97346		49.5705	2.97697		49.5725	2.95042		41.4113	2.96588		43.1102	2.93035
49.5825	2.97393		49.6024	2.97728		49.6044	2.95073		41.4412	2.9662		43.1369	2.93051
49.6144	2.9744		49.6343	2.97775		49.6364	2.9512		41.4668	2.96635		43.168	2.93082
49.6463	2.97471		49.6663	2.97821		49.6683	2.95151		41.4924	2.96666		43.1946	2.93098
49.6782	2.97518		49.6982	2.97868		49.7003	2.95182		41.518	2.96697		43.2213	2.93129
49.7102	2.97564		49.7302	2.97915		49.7322	2.95213		41.5479	2.96728		43.248	2.93144
49.7421	2.97611		49.7621	2.97961		49.7642	2.9526		41.5735	2.96744		43.2791	2.93176
49.774	2.97642		49.794	2.97992		49.7961	2.95291		41.5991	2.96759		43.3057	2.93191
49.806	2.97673		49.826	2.98039		49.828	2.95322		41.6247	2.9679		43.3324	2.93222
49.8379	2.9772		49.8579	2.98086		49.86	2.95353		41.6546	2.96822		43.3591	2.93238
49.8698	2.97767		49.8899	2.98132		49.8919	2.954		41.6803	2.96853		43.3858	2.93253
49.9017	2.97798		49.9218	2.98179		49.9239	2.95431		41.7058	2.96868		43.4168	2.93285
49.9337	2.97845		49.9537	2.9821		49.9558	2.95462		41.7357	2.96899		43.4435	2.933
49.9656	2.97892		49.9857	2.98257		49.9877	2.95493		41.7614	2.96915		43.4702	2.93316
49.9975	2.97938		50.0176	2.98303		50.0197	2.95524		41.787	2.96946		43.4969	2.93347
50.0294	2.97985		50.0496	2.9835		50.0516	2.95571		41.8126	2.96961		43.5281	2.93378
50.0614	2.98016		50.0815	2.98397		50.0836	2.95602		41.8425	2.96993		43.5547	2.93394
50.0933	2.98063		50.1134	2.98428		50.1155	2.95648		41.8681	2.97008		43.5814	2.93425
50.1252	2.9811		50.1454	2.9849		50.1474	2.95679		41.8938	2.97039		43.6081	2.9344
50.1572	2.98141		50.1773	2.98521		50.1794	2.9571		41.9194	2.9707		43.6392	2.93471
50.1891	2.98188		50.2092	2.98568		50.2113	2.95741		41.9492	2.97086		43.6658	2.93487
50.221	2.98235		50.2412	2.98614		50.2433	2.95788		41.9749	2.97117		43.6925	2.93502
50.2529	2.98281		50.2731	2.98661		50.2752	2.95819		42.0005	2.97132		43.7192	2.93534
50.2848	2.98328		50.3051	2.98707		50.3072	2.9585		42.0262	2.97164		43.7503	2.93565
50.3168	2.98359		50.337	2.98754		50.3391	2.95897		42.056	2.97195		43.7769	2.9358
50.3487	2.98422		50.3689	2.98801		50.371	2.95928		42.0816	2.9721		43.8036	2.93596
50.3806	2.98453		50.4009	2.98847		50.403	2.95959		42.1072	2.97241		43.8303	2.93627
50.4126	2.985		50.4328	2.98894		50.4349	2.96006		42.1329	2.97257		43.8614	2.93643
50.4445	2.98531		50.4648	2.98925		50.4669	2.96037		42.1628	2.97288		43.888	2.93674
50.4764	2.98577		50.4967	2.98987		50.4988	2.96068		42.1883	2.97319		43.9147	2.93689
50.5083	2.98624		50.5286	2.99034		50.5307	2.96099		42.214	2.97335		43.9414	2.9372
50.5403	2.98671		50.5606	2.99065		50.5627	2.96145		42.2396	2.9735		43.9725	2.93736
50.5722	2.98702		50.5925	2.99112		50.5946	2.96176		42.2695	2.97397		43.9992	2.93767
50.6041	2.98764		50.6245	2.99158		50.6266	2.96208		42.2951	2.97412		44.0259	2.93783
50.636	2.98796		50.6564	2.99205		50.6585	2.96254		42.3207	2.97428		44.0525	2.93798
50.668	2.98842		50.6883	2.99252		50.6904	2.96285		42.3464	2.97459		44.0837	2.93829
50.6999	2.98889		50.7203	2.99298		50.7224	2.96332		42.3763	2.9749		44.1103	2.93861
50.7318	2.98936		50.7522	2.99345		50.7543	2.96363		42.4018	2.97505		44.137	2.93876
50.7637	2.98983		50.7842	2.99391		50.7863	2.96394		42.4275	2.97537		44.1637	2.93892
50.7957	2.99029		50.8161	2.99438		50.8182	2.96441		42.4531	2.97552		44.1948	2.93923
50.8276	2.99061		50.848	2.99485		50.8501	2.96472		42.483	2.97583		44.2215	2.93938
50.8595	2.99123		50.88	2.99531		50.8821	2.96503		42.5086	2.97614		44.2481	2.9397
50.8914	2.9917		50.9119	2.99578		50.914	2.96534		42.5342	2.9763		44.2748	2.93985
50.9234	2.99201		50.9439	2.99625		50.946	2.9658		42.5598	2.97661		44.3059	2.94001
50.9553	2.99248		50.9758	2.99671		50.9779	2.96611		42.5897	2.97676		44.3326	2.94032
50.9872	2.99294		51.0077	2.99718		51.0099	2.96658		42.6153	2.97708		44.3592	2.94047
51.0191	2.99341		51.0397	2.99765		51.0418	2.96689		42.6409	2.97739		44.3859	2.94078
51.0511	2.99388		51.0716	2.99811		51.0737	2.9672		42.6666	2.97754		44.417	2.94094
51.083	2.99435		51.1036	2.99858		51.1057	2.96767		42.6922	2.97785		44.4437	2.94125
51.1149	2.99481		51.1355	2.99905		51.1376	2.96798		42.7221	2.97816		44.4704	2.94141
51.1469	2.99528		51.1674	2.99967		51.1696	2.96829		42.7477	2.97832		44.4971	2.94172
51.1788	2.99575		51.1994	2.99998		51.2015	2.96876		42.7733	2.97863		44.5282	2.94187
51.2107	2.99622		51.2313	3.00044		51.2334	2.96907		42.799	2.97879		44.5549	2.94219
51.2426	2.99653		51.2633	3.00091		51.2654	2.96938		42.8289	2.9791		44.5815	2.94234
51.2745	2.997		51.2952	3.00153		51.2973	2.96984		42.8544	2.97941		44.6082	2.9425
51.3065	2.99746		51.3271	3.002		51.3293	2.97031		42.8801	2.97956		44.6393	2.94281
51.3384	2.99793		51.3591	3.00247		51.3612	2.97062		42.9057	2.97987		44.666	2.94312
51.3703	2.9984		51.391	3.00293		51.3931	2.97093		42.9356	2.98003		44.6926	2.94328
51.4023	2.99887		51.423	3.0034		51.4251	2.9714		42.9612	2.98034		44.7193	2.94343
51.4342	2.99933		51.4549	3.00386		51.457	2.97171		42.9868	2.9805		44.7504	2.94374
51.4661	2.9998		51.4868	3.00449		51.489	2.97202		43.0125	2.98081		44.7771	2.94405
51.498	3.00027		51.5188	3.0048		51.5209	2.97248		43.0423	2.98112		44.8037	2.94421
51.53	3.00074		51.5507	3.00542		51.5528	2.97279		43.0679	2.98127		44.8304	2.94452
51.5619	3.00121		51.5827	3.00589		51.5848	2.97326		43.0936	2.98158		44.8615	2.94468
51.5938	3.00167		51.6146	3.00635		51.6167	2.97357		43.1192	2.98174		44.8882	2.94499
51.6257	3.00214		51.6465	3.00682		51.6487	2.97388		43.1491	2.98205		44.9149	2.94514
51.6577	3.00261		51.6785	3.00728		51.6806	2.97435		43.1746	2.98236		44.9415	2.94545
51.6896	3.00323		51.7104	3.00791		51.7126	2.97466		43.2002	2.98252		44.9727	2.94561
51.7215	3.0037		51.7424	3.00837		51.7445	2.97512		43.2259	2.98283		44.9994	2.94577
51.7534	3.00417		51.7743	3.00884		51.7764	2.97544		43.2558	2.98314		45.026	2.94608
51.7854	3.00479		51.8062	3.00931		51.8084	2.9759		43.2813	2.98329		45.0527	2.94623
51.8173	3.0051		51.8382	3.00977		51.8403	2.97621		43.307	2.9836		45.0838	2.94654
51.8492	3.00557		51.8701	3.01024		51.8723	2.97668		43.3326	2.98376		45.1105	2.9467
51.8811	3.00604		51.9021	3.01071		51.9042	2.97699		43.3625	2.98407		45.1372	2.94701
51.9131	3.0065		51.934	3.01133		51.9361	2.97746		43.388	2.98438		45.1638	2.94717
51.945	3.00697		51.9659	3.01179		51.9681	2.97777		43.4136	2.98454		45.1949	2.94748
51.9769	3.00744		51.9979	3.01226		52	2.97808		43.4393	2.98485		45.2216	2.94763
52.0088	3.00806		52.0298	3.01273		52.032	2.97854		43.4691	2.985		45.2483	2.94795
52.0408	3.00853		52.0618	3.01319		52.0639	2.97885		43.4948	2.98531		45.2794	2.94826
52.0727	3.009		52.0937	3.01381		52.0958	2.97932		43.5203	2.98547		45.306	2.94826
52.1046	3.00947		52.1256	3.01428		52.1278	2.97963		43.546	2.98578		45.3327	2.94857
52.1365	3.01009		52.1576	3.01475		52.1597	2.9801		43.5758	2.98609		45.3594	2.94872
52.1685	3.01056		52.1895	3.01537		52.1917	2.98041		43.6015	2.98625		45.3905	2.94904
52.2004	3.01102		52.2214	3.01568		52.2236	2.98087		43.627	2.98656		45.4172	2.94935
52.2323	3.01149		52.2534	3.01615		52.2556	2.98118		43.6527	2.98671		45.4439	2.9495
52.2642	3.01212		52.2853	3.01677		52.2875	2.98149		43.6825	2.98702		45.4706	2.94966
52.2962	3.01258		52.3173	3.01723		52.3194	2.98196		43.7082	2.98733		45.5017	2.94997
52.3281	3.01305		52.3492	3.01786		52.3514	2.98227		43.7337	2.98749		45.5283	2.95012
52.36	3.01352		52.3811	3.01832		52.3833	2.98274		43.7593	2.9878		45.555	2.95044
52.392	3.01414		52.4131	3.01879		52.4153	2.98305		43.7892	2.98796		45.5817	2.95059
52.4239	3.01461		52.445	3.01926		52.4472	2.98351		43.8149	2.98827		45.6128	2.9509
52.4558	3.01508		52.477	3.01988		52.4791	2.98398		43.8404	2.98858		45.6394	2.95106
52.4877	3.01554		52.5089	3.02034		52.5111	2.98429		43.8661	2.98873		45.6661	2.95137
52.5196	3.01617		52.5408	3.02081		52.543	2.9846		43.8959	2.98904		45.6928	2.95153
52.5516	3.01648		52.5728	3.02143		52.575	2.98507		43.9216	2.98936		45.7195	2.95168
52.5835	3.01695		52.6047	3.0219		52.6069	2.98538		43.9471	2.98951		45.7506	2.95199
52.6154	3.01742		52.6367	3.02237		52.6388	2.98584		43.977	2.98982		45.7772	2.9523
52.6474	3.01804		52.6686	3.02283		52.6708	2.98615		44.0026	2.98998		45.8039	2.95246
52.6793	3.01851		52.7005	3.02345		52.7027	2.98662		44.0282	2.99029		45.8306	2.95262
52.7112	3.01913		52.7325	3.02392		52.7347	2.98709		44.0538	2.99044		45.8617	2.95293
52.7431	3.0196		52.7644	3.02439		52.7666	2.9874		44.0837	2.99075		45.8884	2.95308
52.7751	3.02006		52.7964	3.02485		52.7986	2.98786		44.1093	2.99107		45.9151	2.95339
52.807	3.02069		52.8283	3.02547		52.8305	2.98833		44.135	2.99122		45.9417	2.95355
52.8389	3.02116		52.8603	3.02594		52.8624	2.98864		44.1606	2.99153		45.9729	2.95386
52.8708	3.02162		52.8922	3.02641		52.8944	2.98895		44.1905	2.99184		45.9995	2.95402
52.9028	3.02225		52.9241	3.02703		52.9263	2.98942		44.216	2.992		46.0262	2.95433
52.9347	3.02271		52.9561	3.0275		52.9583	2.98988		44.2416	2.99231		46.0529	2.95448
52.9666	3.02318		52.988	3.02796		52.9902	2.99019		44.2673	2.99246		46.084	2.9548
52.9985	3.02381		53.02	3.02858		53.0221	2.99066		44.2972	2.99277		46.1106	2.95495
53.0305	3.02427		53.0519	3.02905		53.0541	2.99097		44.3227	2.99309		46.1373	2.95526
53.0624	3.0249		53.0838	3.02952		53.086	2.99144		44.3483	2.99324		46.164	2.95542
53.0943	3.02536		53.1158	3.03014		53.118	2.99175		44.374	2.99355		46.1951	2.95573
53.1262	3.02583		53.1477	3.0306		53.1499	2.99221		44.4038	2.99386		46.2217	2.95588
53.1582	3.02646		53.1796	3.03123		53.1818	2.99252		44.4294	2.99402		46.2484	2.9562
53.1901	3.02692		53.2116	3.03169		53.2138	2.99299		44.455	2.99433		46.2751	2.95635
53.222	3.02739		53.2435	3.03216		53.2457	2.9933		44.4807	2.99448		46.3062	2.95666
53.2539	3.02801		53.2755	3.03278		53.2777	2.99377		44.5105	2.9948		46.3329	2.95682
53.2859	3.02848		53.3074	3.03325		53.3096	2.99423		44.5361	2.99511		46.3595	2.95713
53.3178	3.0291		53.3393	3.03371		53.3415	2.99454		44.5617	2.99526		46.3862	2.95729
53.3497	3.02957		53.3713	3.03434		53.3735	2.99501		44.5874	2.99557		46.4174	2.9576
53.3816	3.0302		53.4032	3.0348		53.4054	2.99532		44.6172	2.99573		46.444	2.95775
53.4136	3.03082		53.4352	3.03542		53.4374	2.99579		44.6428	2.99604		46.4707	2.95806
53.4455	3.03129		53.4671	3.03589		53.4693	2.9961		44.6684	2.99635		46.4974	2.95822
53.4774	3.03191		53.499	3.03651		53.5013	2.99656		44.694	2.99651		46.5285	2.95853
53.5093	3.03238		53.531	3.03698		53.5332	2.99703		44.7239	2.99682		46.5552	2.95869
53.5413	3.033		53.5629	3.03745		53.5651	2.99734		44.7495	2.99697		46.5818	2.95884
53.5732	3.03347		53.5949	3.03807		53.5971	2.99781		44.7751	2.99728		46.6085	2.95915
53.6051	3.03394		53.6268	3.03869		53.629	2.99827		44.8008	2.99759		46.6396	2.95947
53.6371	3.03456		53.6587	3.03916		53.661	2.99858		44.8264	2.99775		46.6663	2.95962
53.669	3.03518		53.6907	3.03962		53.6929	2.99905		44.8562	2.99806		46.6929	2.95993
53.7009	3.03565		53.7226	3.04024		53.7249	2.99936		44.8818	2.99837		46.7196	2.96009
53.7328	3.03612		53.7546	3.04087		53.7568	2.99983		44.9074	2.99853		46.7507	2.96024
53.7647	3.03674		53.7865	3.04133		53.7887	3.00029		44.9331	2.99868		46.7774	2.96056
53.7967	3.03721		53.8184	3.0418		53.8207	3.0006		44.9629	2.99899		46.804	2.96087
53.8286	3.03783		53.8504	3.04258		53.8526	3.00107		44.9885	2.9993		46.8308	2.96102
53.8605	3.0383		53.8823	3.04304		53.8845	3.00153		45.0141	2.99961		46.8619	2.96133
53.8925	3.03892		53.9143	3.04351		53.9165	3.00185		45.0398	2.99977		46.8886	2.96149
53.9244	3.03939		53.9462	3.04397		53.9484	3.00231		45.0696	3.00008		46.9152	2.96164
53.9563	3.04002		53.9781	3.0446		53.9804	3.00278		45.0952	3.00039		46.9419	2.96196
53.9882	3.04064		54.0101	3.04522		54.0123	3.00309		45.1208	3.00055		46.973	2.96227
54.0202	3.04126		54.042	3.04569		54.0443	3.0034		45.1465	3.00086		46.9997	2.96242
54.0521	3.04173		54.074	3.04615		54.0762	3.00386		45.1763	3.00101		47.0263	2.96258
54.084	3.04235		54.1059	3.04677		54.1081	3.00433		45.2019	3.00132		47.053	2.96289
54.1159	3.04298		54.1378	3.0474		54.1401	3.0048		45.2275	3.00163		47.0841	2.9632
54.1479	3.04344		54.1698	3.04786		54.172	3.00511		45.2531	3.00179		47.1108	2.96336
54.1798	3.04407		54.2017	3.04848		54.204	3.00557		45.283	3.0021		47.1374	2.96367
54.2117	3.04469		54.2337	3.04911		54.2359	3.00604		45.3086	3.00226		47.1641	2.96382
54.2436	3.04516		54.2656	3.04957		54.2678	3.00651		45.3342	3.00257		47.1952	2.96414
54.2756	3.04578		54.2975	3.05019		54.2998	3.00682		45.3599	3.00272		47.2219	2.96429
54.3075	3.04625		54.3295	3.05066		54.3317	3.00728		45.3897	3.00303		47.2486	2.9646
54.3394	3.04687		54.3614	3.05128		54.3637	3.00775		45.4153	3.00334		47.2752	2.96476
54.3713	3.0475		54.3933	3.0519		54.3956	3.00806		45.4409	3.00366		47.3064	2.96507
54.4033	3.04812		54.4253	3.05237		54.4275	3.00853		45.4665	3.00381		47.3331	2.96523
54.4352	3.04874		54.4572	3.05284		54.4595	3.00884		45.4964	3.00412		47.3597	2.96554
54.4671	3.04921		54.4892	3.05361		54.4914	3.0093		45.522	3.00428		47.3864	2.96569
54.499	3.04983		54.5211	3.05408		54.5234	3.00977		45.5476	3.00459		47.4175	2.966
54.531	3.05046		54.553	3.05455		54.5553	3.01008		45.5732	3.00474		47.4442	2.96616
54.5629	3.05108		54.585	3.05517		54.5872	3.01054		45.6031	3.00505		47.4709	2.96647
54.5948	3.05171		54.6169	3.05579		54.6192	3.01117		45.6287	3.00537		47.502	2.96663
54.6268	3.05217		54.6489	3.05641		54.6511	3.01132		45.6543	3.00552		47.5286	2.96694
54.6587	3.0528		54.6808	3.05688		54.6831	3.01179		45.6799	3.00583		47.5553	2.96709
54.6906	3.05342		54.7127	3.0575		54.715	3.01225		45.7098	3.00614		47.582	2.9674
54.7225	3.05404		54.7447	3.05812		54.747	3.01272		45.7354	3.0063		47.6131	2.96756
54.7545	3.05451		54.7766	3.05859		54.7789	3.01303		45.761	3.00661		47.6397	2.96787
54.7864	3.05513		54.8086	3.05921		54.8108	3.0135		45.7866	3.00676		47.6664	2.96803
54.8183	3.05576		54.8405	3.05968		54.8428	3.01396		45.8165	3.00708		47.6931	2.96834
54.8502	3.05638		54.8725	3.0603		54.8747	3.01443		45.8421	3.00739		47.7242	2.96865
54.8822	3.05685		54.9044	3.06092		54.9067	3.01474		45.8677	3.00754		47.7508	2.96881
54.9141	3.05747		54.9363	3.06154		54.9386	3.01521		45.8933	3.00785		47.7775	2.96896
54.946	3.0581		54.9683	3.06201		54.9706	3.01552		45.9232	3.00816		47.8043	2.96927
54.9779	3.05872		55.0002	3.06263		55.0025	3.01614		45.9488	3.00832		47.8354	2.96943
55.0099	3.05934		55.0322	3.06325		55.0344	3.01645		45.9744	3.00863		47.862	2.96974
55.0418	3.05981		55.0641	3.06387		55.0664	3.01691		46	3.00878		47.8887	2.9699
55.0737	3.06059		55.096	3.06434		55.0983	3.01738		46.0299	3.0091		47.9154	2.97021
55.1056	3.06121		55.128	3.06496		55.1302	3.01769		46.0555	3.00941		47.9421	2.97036
55.1376	3.06168		55.1599	3.06558		55.1622	3.01816		46.0811	3.00956		47.9731	2.97067
55.1695	3.0623		55.1919	3.06605		55.1941	3.01862		46.111	3.00987		47.9998	2.97099
55.2014	3.06293		55.2238	3.06667		55.2261	3.01893		46.1366	3.01018		48.0265	2.97114
55.2334	3.06355		55.2557	3.06729		55.258	3.0194		46.1622	3.01034		48.0532	2.9713
55.2653	3.06417		55.2877	3.06792		55.29	3.01987		46.1878	3.01065		48.0843	2.97161
55.2972	3.0648		55.3196	3.06838		55.3219	3.02033		46.2176	3.01096		48.1109	2.97192
55.3291	3.06542		55.3516	3.06901		55.3538	3.02064		46.2433	3.01112		48.1376	2.97207
55.361	3.06605		55.3835	3.06963		55.3858	3.02111		46.2689	3.01143		48.1643	2.97223
55.393	3.06667		55.4154	3.07025		55.4177	3.02157		46.2945	3.01158		48.1954	2.97254
55.4249	3.06714		55.4474	3.07072		55.4497	3.02204		46.3243	3.01189		48.2221	2.9727
55.4568	3.06792		55.4793	3.07134		55.4816	3.02235		46.35	3.0122		48.2488	2.97301
55.4888	3.06854		55.5112	3.07196		55.5135	3.02282		46.3756	3.01236		48.2754	2.97316
55.5207	3.06916		55.5432	3.07258		55.5455	3.02328		46.4012	3.01267		48.3066	2.97348
55.5526	3.06979		55.5751	3.07305		55.5774	3.02375		46.4311	3.01283		48.3332	2.97363
55.5845	3.07041		55.6071	3.07382		55.6094	3.02406		46.4567	3.01314		48.3599	2.97394
55.6165	3.07103		55.639	3.07429		55.6413	3.02453		46.4823	3.01345		48.3866	2.9741
55.6484	3.07166		55.6709	3.07491		55.6733	3.02484		46.5079	3.0136		48.4177	2.97441
55.6803	3.07228		55.7029	3.07553		55.7052	3.0253		46.5378	3.01391		48.4443	2.97472
55.7122	3.0729		55.7348	3.07616		55.7371	3.02577		46.5634	3.01423		48.471	2.97488
55.7442	3.07353		55.7668	3.07662		55.7691	3.02624		46.589	3.01438		48.4977	2.97519
55.7761	3.07415		55.7987	3.07724		55.801	3.0267		46.6146	3.01469		48.5288	2.97534
55.808	3.07477		55.8306	3.07787		55.8329	3.02717		46.6445	3.015		48.5554	2.97566
55.84	3.0754		55.8626	3.07849		55.8649	3.02748		46.6701	3.01516		48.5821	2.97581
55.8719	3.07602		55.8945	3.07911		55.8968	3.02794		46.6957	3.01547		48.6088	2.97612
55.9038	3.07649		55.9265	3.07973		55.9288	3.02841		46.7213	3.01562		48.6399	2.97628
55.9357	3.07711		55.9584	3.0802		55.9607	3.02888		46.7512	3.01593		48.6666	2.97659
55.9676	3.07789		55.9903	3.08082		55.9927	3.02919		46.7767	3.01625		48.6932	2.97674
55.9996	3.07851		56.0223	3.0816		56.0246	3.02965		46.8024	3.0164		48.7199	2.97706
56.0315	3.07914		56.0542	3.08206		56.0565	3.03012		46.828	3.01671		48.7511	2.97721
56.0634	3.07976		56.0862	3.08269		56.0885	3.03059		46.8579	3.01687		48.7778	2.97752
56.0954	3.08038		56.1181	3.08331		56.1204	3.0309		46.8834	3.01718		48.8044	2.97768
56.1273	3.08101		56.15	3.08393		56.1524	3.03136		46.9091	3.01749		48.8311	2.97799
56.1592	3.08163		56.182	3.08455		56.1843	3.03183		46.9347	3.01764		48.8622	2.97815
56.1911	3.08225		56.2139	3.08502		56.2163	3.03229		46.9603	3.01796		48.8889	2.97846
56.2231	3.08303		56.2459	3.08564		56.2482	3.03276		46.9901	3.01827		48.9155	2.97861
56.255	3.08366		56.2778	3.08626		56.2801	3.03307		47.0158	3.01842		48.9422	2.97892
56.2869	3.08428		56.3097	3.08688		56.3121	3.03369		47.0414	3.01873		48.9733	2.97924
56.3188	3.0849		56.3417	3.08751		56.344	3.034		47.067	3.01904		49	2.97939
56.3508	3.08553		56.3736	3.08813		56.376	3.03447		47.0969	3.0192		49.0266	2.97955
56.3827	3.08615		56.4056	3.08875		56.4079	3.03493		47.1225	3.01951		49.0533	2.97986
56.4146	3.08678		56.4375	3.08937		56.4398	3.0354		47.1481	3.01967		49.0844	2.98001
56.4466	3.0874		56.4694	3.08999		56.4718	3.03587		47.1737	3.01998		49.1111	2.98033
56.4785	3.08802		56.5014	3.09046		56.5037	3.03618		47.2036	3.02029		49.1377	2.98048
56.5104	3.0888		56.5333	3.09124		56.5357	3.0368		47.2292	3.02044		49.1644	2.98079
56.5423	3.08942		56.5653	3.0917		56.5676	3.03711		47.2548	3.02075		49.1956	2.9811
56.5743	3.09005		56.5972	3.09232		56.5995	3.03758		47.2804	3.02091		49.2223	2.98126
56.6062	3.09067		56.6291	3.09295		56.6315	3.03804		47.3103	3.02122		49.2489	2.98142
56.6381	3.09145		56.6611	3.09357		56.6634	3.03851		47.3359	3.02153		49.2756	2.98173
56.67	3.09207		56.693	3.09419		56.6954	3.03897		47.3615	3.02184		49.3067	2.98204
56.702	3.0927		56.7249	3.09481		56.7273	3.03944		47.3871	3.022		49.3334	2.98219
56.7339	3.09332		56.7569	3.09543		56.7592	3.03975		47.417	3.02231		49.36	2.98235
56.7658	3.09426		56.7888	3.09606		56.7912	3.04037		47.4425	3.02246		49.3867	2.98266
56.7977	3.09472		56.8208	3.09668		56.8231	3.04068		47.4682	3.02277		49.4178	2.98297
56.8297	3.0955		56.8527	3.0973		56.8551	3.04115		47.4938	3.02308		49.4445	2.98313
56.8616	3.09613		56.8847	3.09777		56.887	3.04162		47.5237	3.0234		49.4712	2.98344
56.8935	3.09675		56.9166	3.09854		56.919	3.04208		47.5492	3.02355		49.4978	2.98359
56.9254	3.09737		56.9485	3.09917		56.9509	3.04255		47.5749	3.02386		49.5289	2.98391
56.9574	3.098		56.9805	3.09963		56.9828	3.04301		47.6005	3.02402		49.5556	2.98406
56.9893	3.09878		57.0124	3.10025		57.0148	3.04348		47.6304	3.02433		49.5823	2.98437
57.0212	3.0994		57.0444	3.10103		57.0467	3.04395		47.6559	3.02464		49.6089	2.98453
57.0532	3.10002		57.0763	3.10165		57.0787	3.04426		47.6816	3.02479		49.6401	2.98484
57.0851	3.1008		57.1082	3.10212		57.1106	3.04472		47.7072	3.02495		49.6668	2.98515
57.117	3.10143		57.1402	3.10274		57.1425	3.04519		47.7371	3.02526		49.6934	2.98531
57.1489	3.10205		57.1721	3.10352		57.1745	3.04565		47.7627	3.02557		49.7201	2.98546
57.1808	3.10267		57.2041	3.10414		57.2064	3.04612		47.7883	3.02588		49.7512	2.98577
57.2128	3.10345		57.236	3.10461		57.2384	3.04659		47.8139	3.02604		49.7779	2.98609
57.2447	3.10408		57.2679	3.10523		57.2703	3.04705		47.8438	3.02635		49.8046	2.98624
57.2766	3.10486		57.2999	3.10585		57.3022	3.04752		47.8694	3.0265		49.8357	2.98655
57.3085	3.10548		57.3318	3.10647		57.3342	3.04798		47.895	3.02682		49.8623	2.98671
57.3405	3.1061		57.3638	3.10709		57.3661	3.0483		47.9206	3.02713		49.889	2.98702
57.3724	3.10688		57.3957	3.10772		57.3981	3.04876		47.9505	3.02728		49.9157	2.98717
57.4043	3.10751		57.4276	3.10834		57.43	3.04923		47.9761	3.02759		49.9468	2.98749
57.4363	3.10813		57.4596	3.10896		57.462	3.04985		48.0016	3.0279		49.9734	2.98764
57.4682	3.10875		57.4915	3.10958		57.4939	3.05016		48.0273	3.02806		50.0001	2.98795
57.5001	3.10953		57.5234	3.1102		57.5258	3.05063		48.0572	3.02837		50.0268	2.98811
57.532	3.11015		57.5554	3.11083		57.5578	3.05109		48.0828	3.02868		50.0579	2.98842
57.564	3.11093		57.5873	3.11145		57.5897	3.05156		48.1083	3.02884		50.0846	2.98858
57.5959	3.11156		57.6193	3.11207		57.6217	3.05202		48.134	3.02915		50.1112	2.98889
57.6278	3.11218		57.6512	3.11269		57.6536	3.05249		48.1638	3.0293		50.1379	2.98904
57.6597	3.11296		57.6831	3.11331		57.6855	3.05296		48.1895	3.02961		50.1691	2.98935
57.6917	3.11358		57.7151	3.11393		57.7175	3.05342		48.215	3.02992		50.1957	2.98951
57.7236	3.11421		57.747	3.11456		57.7494	3.05389		48.2449	3.03024		50.2224	2.98982
57.7555	3.11499		57.779	3.11518		57.7814	3.0542		48.2706	3.03039		50.2491	2.99013
57.7874	3.11561		57.8109	3.1158		57.8133	3.05466		48.2962	3.0307		50.2758	2.99029
57.8194	3.11623		57.8428	3.11642		57.8452	3.05513		48.3217	3.03086		50.3069	2.9906
57.8513	3.11686		57.8748	3.11704		57.8772	3.0556		48.3516	3.03117		50.3335	2.99076
57.8832	3.11764		57.9067	3.11767		57.9091	3.05606		48.3772	3.03148		50.3602	2.99107
57.9151	3.11826		57.9387	3.11829		57.9411	3.05653		48.4029	3.03163		50.3869	2.99122
57.9471	3.11904		57.9706	3.11891		57.973	3.05699		48.4284	3.03194		50.418	2.99138
57.979	3.11966		58.0025	3.11953		58.005	3.05746		48.4583	3.03226		50.4446	2.99169
58.0109	3.12044		58.0345	3.12015		58.0369	3.05793		48.4839	3.03241		50.4713	2.992
58.0428	3.12107		58.0664	3.12078		58.0688	3.05839		48.5096	3.03272		50.498	2.99216
58.0748	3.12184		58.0984	3.1214		58.1008	3.05886		48.5352	3.03288		50.5291	2.99247
58.1067	3.12247		58.1303	3.12202		58.1327	3.05932		48.5651	3.03319		50.5557	2.99262
58.1386	3.12325		58.1622	3.1228		58.1647	3.05979		48.5906	3.0335		50.5824	2.99278
58.1705	3.12387		58.1942	3.12342		58.1966	3.06026		48.6163	3.03381		50.6091	2.99309
58.2025	3.12465		58.2261	3.12388		58.2285	3.06072		48.6419	3.03397		50.6403	2.9934
58.2344	3.12527		58.2581	3.12451		58.2605	3.06103		48.6718	3.03428		50.6669	2.99356
58.2663	3.12605		58.29	3.12528		58.2924	3.0615		48.6973	3.03459		50.6936	2.99387
58.2983	3.12668		58.3219	3.12575		58.3244	3.06197		48.723	3.03474		50.7203	2.99402
58.3302	3.1273		58.3539	3.12653		58.3563	3.06259		48.7486	3.03505		50.7514	2.99434
58.3621	3.12792		58.3858	3.12699		58.3882	3.0629		48.7785	3.03536		50.778	2.99449
58.394	3.12886		58.4178	3.12777		58.4202	3.06336		48.804	3.03552		50.8047	2.9948
58.426	3.12948		58.4497	3.12839		58.4521	3.06383		48.8297	3.03583		50.8314	2.99496
58.4579	3.13026		58.4816	3.12886		58.4841	3.0643		48.8553	3.03599		50.8625	2.99527
58.4898	3.13088		58.5136	3.12964		58.516	3.06476		48.8852	3.0363		50.8891	2.99558
58.5217	3.13166		58.5455	3.13026		58.5479	3.06523		48.9107	3.03645		50.9158	2.99574
58.5536	3.13229		58.5775	3.13088		58.5799	3.06569		48.9363	3.03676		50.9425	2.99589
58.5856	3.13291		58.6094	3.1315		58.6118	3.06616		48.962	3.03707		50.9736	2.9962
58.6175	3.13369		58.6413	3.13212		58.6438	3.06663		48.9918	3.03739		51.0003	2.99652
58.6494	3.13447		58.6733	3.13259		58.6757	3.06709		49.0174	3.03754		51.0269	2.99667
58.6814	3.13509		58.7052	3.13337		58.7077	3.06756		49.043	3.03785		51.0536	2.99683
58.7133	3.13587		58.7372	3.13399		58.7396	3.06802		49.0687	3.03816		51.0848	2.99714
58.7452	3.1365		58.7691	3.13461		58.7715	3.06849		49.0986	3.03832		51.1114	2.99745
58.7771	3.13728		58.801	3.13523		58.8035	3.06896		49.1241	3.03863		51.1381	2.99761
58.8091	3.1379		58.833	3.13601		58.8354	3.06942		49.1497	3.03878		51.1648	2.99792
58.841	3.13868		58.8649	3.13648		58.8674	3.06989		49.1754	3.03909		51.1959	2.99823
58.8729	3.1393		58.8969	3.1371		58.8993	3.07035		49.201	3.03941		51.2226	2.99838
58.9048	3.14008		58.9288	3.13772		58.9312	3.07082		49.2309	3.03956		51.2492	2.99869
58.9368	3.1407		58.9607	3.1385		58.9632	3.07129		49.2564	3.03987		51.2759	2.99885
58.9687	3.14148		58.9927	3.13912		58.9951	3.07175		49.2821	3.04018		51.307	2.99916
59.0006	3.14211		59.0246	3.13974		59.0271	3.07222		49.3077	3.04034		51.3337	2.99932
59.0325	3.14289		59.0566	3.14036		59.059	3.07269		49.3376	3.04065		51.3603	2.99947
59.0645	3.14367		59.0885	3.14099		59.0909	3.07315		49.3631	3.04096		51.387	2.99978
59.0964	3.14429		59.1204	3.14176		59.1229	3.07362		49.3888	3.04112		51.4181	3.0001
59.1283	3.14507		59.1524	3.14223		59.1548	3.07408		49.4144	3.04143		51.4448	3.00025
59.1602	3.14569		59.1843	3.14285		59.1868	3.07455		49.4443	3.04174		51.4714	3.00056
59.1922	3.14647		59.2163	3.14363		59.2187	3.07502		49.4698	3.04205		51.4981	3.00072
59.2241	3.14709		59.2482	3.14425		59.2507	3.07548		49.4954	3.0422		51.5292	3.00103
59.256	3.14772		59.2801	3.14487		59.2826	3.07595		49.5211	3.04236		51.556	3.00119
59.2879	3.1485		59.3121	3.14549		59.3145	3.07641		49.551	3.04267		51.5826	3.0015
59.3199	3.14928		59.344	3.14627		59.3465	3.07704		49.5765	3.04298		51.6093	3.00165
59.3518	3.15006		59.376	3.14689		59.3784	3.07735		49.6021	3.04314		51.6404	3.00196
59.3837	3.15068		59.4079	3.14752		59.4104	3.07797		49.6278	3.04345		51.6671	3.00228
59.4156	3.15146		59.4398	3.14814		59.4423	3.07828		49.6576	3.04376		51.6937	3.00243
59.4476	3.15224		59.4718	3.14891		59.4742	3.0789		49.6832	3.04391		51.7204	3.00259
59.4795	3.15286		59.5037	3.14954		59.5062	3.07921		49.7088	3.04422		51.7515	3.0029
59.5114	3.15364		59.5356	3.15016		59.5381	3.07968		49.7345	3.04454		51.7782	3.00321
59.5433	3.15426		59.5676	3.15078		59.5701	3.08014		49.7644	3.04485		51.8049	3.00336
59.5753	3.15504		59.5995	3.1514		59.602	3.08076		49.7899	3.045		51.8315	3.00368
59.6072	3.15582		59.6315	3.15218		59.6339	3.08123		49.8155	3.04531		51.8626	3.00399
59.6391	3.15645		59.6634	3.15265		59.6659	3.08154		49.8412	3.04562		51.8893	3.00414
59.6711	3.15707		59.6953	3.15327		59.6978	3.08216		49.871	3.04578		51.916	3.00445
59.703	3.15785		59.7273	3.15404		59.7298	3.08263		49.8966	3.04609		51.9426	3.00461
59.7349	3.15863		59.7592	3.15467		59.7617	3.08309		49.9222	3.0464		51.9738	3.00492
59.7668	3.15925		59.7912	3.15529		59.7936	3.08356		49.9479	3.04656		52.0004	3.00508
59.7987	3.16003		59.8231	3.15591		59.8256	3.08403		49.9777	3.04687		52.0271	3.00539
59.8307	3.16081		59.855	3.15669		59.8575	3.08449		50.0034	3.04718		52.0583	3.00554
59.8626	3.16143		59.887	3.15731		59.8895	3.08496		50.0289	3.04733		52.0849	3.00586
59.8945	3.16221		59.9189	3.15793		59.9214	3.08542		50.0545	3.04764		52.1116	3.00601
59.9265	3.16299		59.9509	3.15855		59.9534	3.08589		50.0844	3.04795		52.1383	3.00632
59.9584	3.16377		59.9828	3.15933		59.9853	3.08636		50.1101	3.04811		52.1694	3.00663
59.9903	3.1644		60.0147	3.15995		60.0172	3.08682		50.1356	3.04842		52.196	3.00679
60.0222	3.16502		60.0467	3.16057		60.0492	3.08729		50.1612	3.04858		52.2227	3.0071
60.0542	3.16595		60.0786	3.1612		60.0811	3.08775		50.1911	3.04889		52.2494	3.00726
60.0861	3.16658		60.1106	3.16197		60.1131	3.08838		50.2168	3.0492		52.2805	3.00757
60.118	3.1672		60.1425	3.1626		60.145	3.08884		50.2423	3.04951		52.3071	3.00772
60.1499	3.16798		60.1744	3.16322		60.1769	3.08931		50.2679	3.04966		52.3338	3.00803
60.1819	3.16876		60.2064	3.16384		60.2089	3.08977		50.2978	3.04998		52.3605	3.00819
60.2138	3.16954		60.2383	3.16462		60.2408	3.09024		50.3235	3.05013		52.3916	3.0085
60.2457	3.17016		60.2703	3.16524		60.2728	3.09071		50.349	3.05044		52.4182	3.00866
60.2776	3.17094		60.3022	3.16586		60.3047	3.09117		50.3746	3.05075		52.4449	3.00897
60.3096	3.17172		60.3341	3.16648		60.3366	3.09148		50.4045	3.05091		52.4716	3.00912
60.3415	3.1725		60.3661	3.16726		60.3686	3.0921		50.4301	3.05122		52.4983	3.00944
60.3734	3.17312		60.398	3.16788		60.4005	3.09257		50.4557	3.05153		52.5294	3.00959
60.4053	3.1739		60.43	3.1685		60.4325	3.09304		50.4856	3.05169		52.5561	3.0099
60.4373	3.17468		60.4619	3.16913		60.4644	3.0935		50.5112	3.052		52.5828	3.01021
60.4692	3.17531		60.4938	3.1699		60.4963	3.09397		50.5368	3.05231		52.6095	3.01037
60.5011	3.17609		60.5258	3.17052		60.5283	3.09443		50.5624	3.05246		52.6406	3.01068
60.5331	3.17671		60.5577	3.1713		60.5602	3.0949		50.5923	3.05277		52.6672	3.01084
60.565	3.17749		60.5897	3.17192		60.5922	3.09537		50.6179	3.05308		52.6939	3.01115
60.5969	3.17827		60.6216	3.17255		60.6241	3.09599		50.6435	3.05324		52.7206	3.0113
60.6288	3.17889		60.6535	3.17317		60.6561	3.09645		50.6692	3.05355		52.7517	3.01162
60.6608	3.17967		60.6855	3.17394		60.688	3.09692		50.699	3.05386		52.7783	3.01193
60.6927	3.18045		60.7174	3.17457		60.7199	3.09739		50.7246	3.05402		52.805	3.01208
60.7246	3.18107		60.7494	3.17519		60.7519	3.09785		50.7502	3.05433		52.8317	3.01224
60.7565	3.18185		60.7813	3.17581		60.7838	3.09832		50.7759	3.05448		52.8628	3.01255
60.7884	3.18263		60.8132	3.17659		60.8158	3.09878		50.8057	3.05495		52.8894	3.01286
60.8204	3.18341		60.8452	3.17721		60.8477	3.09925		50.8313	3.0551		52.9161	3.01302
60.8523	3.18419		60.8771	3.17799		60.8796	3.09972		50.8569	3.05542		52.9428	3.01317
60.8842	3.18481		60.9091	3.17861		60.9116	3.10018		50.8826	3.05557		52.974	3.01348
60.9162	3.18559		60.941	3.17923		60.9435	3.10065		50.9124	3.05588		53.0005	3.01379
60.9481	3.18637		60.9729	3.18001		60.9755	3.10111		50.938	3.05604		53.0273	3.01395
60.98	3.187		61.0049	3.18063		61.0074	3.10158		50.9636	3.05635		53.054	3.01426
61.0119	3.18778		61.0368	3.18125		61.0393	3.10205		50.9892	3.05666		53.0851	3.01442
61.0439	3.1884		61.0688	3.18203		61.0713	3.10267		51.0191	3.05697		53.1117	3.01473
61.0758	3.18933		61.1007	3.18265		61.1032	3.10298		51.0447	3.05713		53.1384	3.01504
61.1077	3.18996		61.1326	3.18327		61.1352	3.10344		51.0703	3.05744		53.1651	3.0152
61.1396	3.19074		61.1646	3.18389		61.1671	3.10407		51.0959	3.05775		53.1962	3.01551
61.1716	3.19152		61.1965	3.18452		61.199	3.10453		51.1258	3.0579		53.2228	3.01566
61.2035	3.1923		61.2285	3.18514		61.231	3.105		51.1514	3.05821		53.2495	3.01597
61.2354	3.19307		61.2604	3.18592		61.2629	3.10546		51.177	3.05837		53.2762	3.01613
61.2673	3.1937		61.2923	3.18654		61.2949	3.10593		51.2026	3.05868		53.3073	3.01644
61.2993	3.19448		61.3243	3.18716		61.3268	3.1064		51.2325	3.05899		53.334	3.0166
61.3312	3.19526		61.3562	3.18794		61.3588	3.10686		51.2581	3.05915		53.3606	3.01691
61.3631	3.19588		61.3882	3.18856		61.3907	3.10733		51.2837	3.05946		53.3873	3.01722
61.395	3.1965		61.4201	3.18918		61.4226	3.10795		51.3093	3.05977		53.4184	3.01738
61.427	3.19728		61.452	3.18996		61.4546	3.10842		51.335	3.05992		53.4451	3.01769
61.4589	3.19806		61.484	3.19058		61.4865	3.10873		51.3648	3.06023		53.4718	3.01784
61.4908	3.19884		61.5159	3.19136		61.5185	3.10919		51.3904	3.06055		53.4984	3.018
61.5227	3.19947		61.5478	3.19198		61.5504	3.10981		51.416	3.06086		53.5296	3.01847
61.5547	3.20024		61.5798	3.1926		61.5823	3.11028		51.4417	3.06101		53.5563	3.01862
61.5866	3.20102		61.6117	3.19322		61.6143	3.11075		51.4715	3.06117		53.5829	3.01878
61.6185	3.2018		61.6437	3.194		61.6462	3.11121		51.4971	3.06148		53.6096	3.01909
61.6504	3.20258		61.6756	3.19462		61.6782	3.11183		51.5227	3.06179		53.6407	3.01924
61.6824	3.20321		61.7075	3.19524		61.7101	3.11214		51.5483	3.0621		53.6674	3.01955
61.7143	3.20399		61.7395	3.19587		61.742	3.11261		51.5782	3.06226		53.694	3.01987
61.7462	3.20476		61.7714	3.19664		61.774	3.11323		51.6038	3.06257		53.7207	3.02002
61.7781	3.20539		61.8034	3.19742		61.8059	3.1137		51.6294	3.06272		53.7518	3.02033
61.8101	3.20617		61.8353	3.19804		61.8379	3.11416		51.655	3.06303		53.7785	3.02049
61.842	3.20679		61.8672	3.19866		61.8698	3.11447		51.6849	3.06334		53.8051	3.0208
61.8739	3.20773		61.8992	3.19944		61.9017	3.1151		51.7105	3.06365		53.8318	3.02096
61.9059	3.20851		61.9311	3.20006		61.9337	3.11556		51.7361	3.06381		53.8629	3.02127
61.9378	3.20913		61.9631	3.20068		61.9656	3.11603		51.7617	3.06396		53.8896	3.02142
61.9697	3.20991		61.995	3.20146		61.9976	3.11649		51.7916	3.06443		53.9162	3.02173
62.0016	3.21069		62.0269	3.20224		62.0295	3.11696		51.8172	3.06459		53.943	3.02189
62.0336	3.21147		62.0589	3.20286		62.0615	3.11743		51.8428	3.0649		53.9741	3.0222
62.0655	3.21225		62.0908	3.20348		62.0934	3.11789		51.8684	3.06505		54.0008	3.02251
62.0974	3.21287		62.1228	3.2041		62.1253	3.11836		51.8983	3.06536		54.0275	3.02267
62.1293	3.21365		62.1547	3.20488		62.1573	3.11898		51.9239	3.06567		54.0541	3.02298
62.1613	3.21443		62.1867	3.2055		62.1892	3.11945		51.9495	3.06583		54.0852	3.02329
62.1932	3.21505		62.2186	3.20613		62.2212	3.11991		51.9751	3.06614		54.1119	3.02345
62.2251	3.21599		62.2505	3.2069		62.2531	3.12038		52.005	3.06645		54.1386	3.0236
62.257	3.21661		62.2825	3.20768		62.285	3.12084		52.0305	3.06661		54.1652	3.02391
62.289	3.21723		62.3144	3.20815		62.317	3.12131		52.0562	3.06692		54.1963	3.02407
62.3209	3.21801		62.3464	3.20892		62.3489	3.12178		52.0818	3.06707		54.223	3.02438
62.3528	3.21879		62.3783	3.20955		62.3809	3.12224		52.1117	3.06738		54.2497	3.02469
62.3847	3.21957		62.4102	3.21032		62.4128	3.12271		52.1373	3.0677		54.2763	3.02485
62.4167	3.22035		62.4422	3.21095		62.4447	3.12317		52.1629	3.06785		54.3074	3.02516
62.4486	3.22097		62.4741	3.21157		62.4767	3.12364		52.1885	3.06816		54.3341	3.02547
62.4805	3.22191		62.506	3.21219		62.5086	3.12411		52.2184	3.06847		54.3608	3.02563
62.5124	3.22253		62.538	3.21297		62.5406	3.12473		52.244	3.06878		54.392	3.02594
62.5444	3.22331		62.5699	3.21374		62.5725	3.12504		52.2696	3.06894		54.4186	3.02609
62.5763	3.22394		62.6019	3.21437		62.6045	3.12566		52.2952	3.06909		54.4453	3.0264
62.6082	3.22487		62.6338	3.21499		62.6364	3.12597		52.3251	3.06956		54.472	3.02656
62.6401	3.22549		62.6657	3.21576		62.6683	3.12659		52.3507	3.06972		54.5031	3.02687
62.6721	3.22627		62.6977	3.21639		62.7003	3.12706		52.3763	3.07003		54.5297	3.02703
62.704	3.2269		62.7296	3.21701		62.7322	3.12752		52.4019	3.07018		54.5564	3.02734
62.7359	3.22783		62.7616	3.21763		62.7642	3.12799		52.4318	3.07049		54.5831	3.02765
62.7679	3.22861		62.7935	3.21841		62.7961	3.12846		52.4574	3.07065		54.6142	3.02781
62.7998	3.22924		62.8254	3.21919		62.828	3.12892		52.483	3.07096		54.6408	3.02812
62.8317	3.22986		62.8574	3.21981		62.86	3.12939		52.5086	3.07127		54.6675	3.02843
62.8636	3.23079		62.8893	3.22043		62.8919	3.12985		52.5385	3.07158		54.6942	3.02858
62.8956	3.23142		62.9213	3.22121		62.9239	3.13048		52.5641	3.07174		54.7209	3.0289
62.9275	3.2322		62.9532	3.22183		62.9558	3.13094		52.5897	3.07205		54.7519	3.02905
62.9594	3.23298		62.9851	3.22245		62.9877	3.13125		52.6195	3.07236		54.7786	3.02921
62.9913	3.23376		63.0171	3.22323		63.0197	3.13172		52.6452	3.07251		54.8053	3.02952
63.0232	3.23438		63.049	3.224		63.0516	3.13234		52.6708	3.07282		54.832	3.02967
63.0552	3.23516		63.081	3.22447		63.0836	3.13281		52.6964	3.07314		54.8631	3.02998
63.0871	3.23594		63.1129	3.22525		63.1155	3.13312		52.7262	3.07329		54.8897	3.03014
63.119	3.23656		63.1448	3.22587		63.1474	3.13374		52.7519	3.0736		54.9164	3.03045
63.151	3.23734		63.1768	3.22665		63.1794	3.1342		52.7775	3.07376		54.9432	3.03076
63.1829	3.23796		63.2087	3.22727		63.2113	3.13467		52.8031	3.07407		54.9743	3.03092
63.2148	3.23874		63.2407	3.22789		63.2433	3.13514		52.8329	3.07438		55.0009	3.03123
63.2467	3.23968		63.2726	3.22851		63.2752	3.1356		52.8586	3.07453		55.0276	3.03154
63.2787	3.24046		63.3045	3.22929		63.3072	3.13607		52.8842	3.07485		55.0543	3.0317
63.3106	3.24108		63.3365	3.23007		63.3391	3.13653		52.9098	3.075		55.0854	3.03185
63.3425	3.24186		63.3684	3.23069		63.371	3.137		52.9397	3.07547		55.112	3.03216
63.3744	3.24264		63.4004	3.23147		63.403	3.13747		52.9652	3.07562		55.1387	3.03248
63.4064	3.24326		63.4323	3.23209		63.4349	3.13793		52.9909	3.07593		55.1654	3.03263
63.4383	3.24404		63.4642	3.23271		63.4669	3.1384		53.0165	3.07609		55.1965	3.03294
63.4702	3.24482		63.4962	3.23333		63.4988	3.13886		53.0464	3.0764		55.2231	3.03325
63.5021	3.2456		63.5281	3.23411		63.5307	3.13933		53.0719	3.07656		55.2498	3.03341
63.5341	3.24622		63.56	3.23473		63.5627	3.1398		53.0976	3.07687		55.2765	3.03372
63.566	3.247		63.592	3.23535		63.5946	3.14026		53.1232	3.07718		55.3076	3.03403
63.5979	3.24778		63.6239	3.23598		63.6266	3.14073		53.1531	3.07749		55.3342	3.03419
63.6298	3.24856		63.6559	3.23675		63.6585	3.1412		53.1786	3.07764		55.3609	3.03434
63.6618	3.24919		63.6878	3.23753		63.6904	3.14166		53.2043	3.07795		55.3876	3.03465
63.6937	3.24997		63.7197	3.23815		63.7224	3.14228		53.2299	3.07811		55.4188	3.03497
63.7256	3.25075		63.7517	3.23877		63.7543	3.14259		53.2598	3.07842		55.4454	3.03512
63.7576	3.25152		63.7836	3.2394		63.7863	3.14306		53.2853	3.07873		55.4721	3.03528
[truncated: 16,584 more rows]

## Sheet: Fig. 1d
	O2-Lix (Li0.15 Ni0.23 Mn0.62) O2			O2-Lix (Li0.175 Ni0.185 Mn0.64) O2			O2-Lix (Li0.2 Ni0.14 Mn0.66) O2			O2-Lix (Li0.225 Ni0.095 Mn0.68) O2			O2-Lix (Li0.25 Ni0.05 Mn0.7) O2
Cycle number	Charge Voltage (V)	Discharge Voltage (V)		Charge Voltage (V)	Discharge Voltage (V)		Charge Voltage (V)	Discharge Voltage (V)		Charge Voltage (V)	Discharge Voltage (V)		Charge Voltage (V)	Discharge Voltage (V)
2	3.73022	3.4503		3.76293	3.4048		3.68422	3.31314		3.71245	3.2992		3.74357	3.2545
3	3.72223	3.45265		3.75506	3.40714		3.68238	3.32788		3.6943	3.30862		3.71175	3.26604
4	3.7194	3.45502		3.74794	3.41036		3.68545	3.33869		3.69488	3.31458		3.70768	3.26957
5	3.71861	3.45609		3.74504	3.41219		3.68661	3.3465		3.69625	3.31758		3.70485	3.27041
6	3.71814	3.45528		3.74479	3.41252		3.68914	3.34978		3.69665	3.32079		3.70768	3.2697
7	3.71788	3.45558		3.7429	3.41379		3.68943	3.35285		3.69776	3.32103		3.70783	3.26888
8	3.71779	3.45294		3.74396	3.41149		3.6909	3.35467		3.70066	3.32243		3.70812	3.26747
9	3.71747	3.45147		3.74277	3.4114		3.69143	3.35635		3.7009	3.32401		3.70919	3.26603
10	3.71767	3.45022		3.74243	3.4099		3.69256	3.35725		3.70134	3.32467		3.71009	3.2647
11	3.71703	3.44868		3.74136	3.4101		3.6922	3.35799		3.70197	3.32487		--	3.26258
12	3.71676	3.44723		3.74099	3.4094		3.69326	3.3587		3.70245	3.32519		--	3.26084
13	3.71521	3.44584		3.74177	3.40743		3.6933	3.35922		3.70296	3.32457		3.72483	3.25845
14	3.7175	3.44356		3.7429	3.40592		3.6934	3.35964		3.7026	3.32451		3.71525	3.25627
15	3.71631	3.44166		3.74345	3.4045		3.69285	3.36017		3.70224	3.32368		3.71328	3.254
16	3.71653	3.43927		3.74254	3.40323		3.69335	3.35991		3.70182	3.32284		3.70896	3.25201
17	3.7156	3.43793		3.74221	3.40138		3.692	3.35983		3.70113	3.3222		3.7065	3.25015
18	3.71478	3.43681		3.74243	3.39945		3.69355	3.35996		3.70089	3.32107		3.70478	3.24831
19	3.71494	3.43542		3.74206	3.39815		3.69353	3.35979		3.69826	3.32013		3.70516	3.24637
20	3.7149	3.43397		3.74064	3.39721		3.69384	3.35936		3.69906	3.31955		3.7029	3.24556
21	3.71448	3.43246		3.74011	3.39621		3.69337	3.35904		3.69691	3.31858		3.70167	3.24397
22	3.71377	3.43173		3.73936	3.39555		3.69341	3.35861		3.69694	3.3171		3.70066	3.24384
23	3.71513	3.43107		3.73934	3.39171		3.69293	3.3582		3.69638	3.3155		3.69966	3.24305
24	3.71271	3.42916		3.7397	3.3916		3.69337	3.35784		3.69572	3.31344		3.69905	3.24274
25	3.7119	3.42751		3.73812	3.39054		3.69283	3.35714		3.69487	3.31182		3.69835	3.24254
26	3.71277	3.42645		3.7368	3.38941		3.69283	3.35689		3.69463	3.30992		3.69742	3.24197
27	3.71173	3.42503		3.73677	3.38749		3.6926	3.35621		3.694	3.3086		3.69671	3.24219
28	3.71119	3.42424		3.73697	3.38608		3.69237	3.35565		3.69363	3.30683		3.6965	3.24196
29	3.71109	3.42253		3.73584	3.38409		3.69293	3.35529		3.69333	3.30526		3.69598	3.24224
30	3.71065	3.42129		3.73543	3.38296		3.69213	3.35412		3.69288	3.30303		3.69545	3.24216
31	3.71024	3.4204		3.73493	3.38191		3.69204	3.35368		3.69257	3.30199		--	3.24202
32	3.70946	3.42005		3.73473	3.38024		3.69221	3.35296		3.69223	3.3003		--	3.24147
33	3.70931	3.41865		3.73422	3.37889		3.69185	3.35237		3.69193	3.29855		--	3.24099
34	3.70854	3.41776		3.73476	3.37805		3.69162	3.35149		3.69147	3.29767		--	3.24002
35	3.70809	3.41665		3.73344	3.37686		3.69175	3.35076		3.69114	3.29587		3.70354	3.23984
36	3.70881	3.41631		3.733	3.37568		3.69111	3.35005		3.69077	3.29427		3.7001	3.23971
37	3.70848	3.41618		3.7329	3.37459		3.69107	3.34913		3.69046	3.29233		3.69913	3.23766
38	3.70843	3.41523		3.73274	3.37417		3.69091	3.3482		3.6901	3.29135		3.69784	3.23678
39	3.7086	3.41388		3.73243	3.37311		3.69021	3.34751		3.68984	3.2912		3.69703	3.2361
40	3.70801	3.4158		3.73267	3.37209		3.6901	3.34657		3.68938	3.29029		3.69655	3.2347
41	3.70974	3.41218		3.73244	3.37054		3.6903	3.34569		3.6891	3.28839		3.69273	3.23355
42	3.70715	3.41235		3.73216	3.37012		3.69015	3.34474		3.68891	3.2864		3.69517	3.23158
43	3.70923	3.41164		3.73061	3.37089		3.68973	3.34385		3.6885	3.28553		3.69412	3.23136
44	3.70821	3.41062		3.73215	3.36961		3.68964	3.3428		3.68824	3.28493		3.694	3.22984
45	3.70733	3.40988		3.73327	3.36767		3.68885	3.34204		3.68804	3.28389		3.69356	3.22858
46	3.70732	3.40864		3.73194	3.36686		3.68874	3.34108		3.68756	3.28148		3.69289	3.22776
47	3.70695	3.40783		3.73104	3.36618		3.68884	3.34014		3.68743	3.28041		--	3.22668
48	3.70744	3.40777		3.73124	3.36535		3.68836	3.33936		3.6871	3.27887		3.69724	3.22536
49	3.70675	3.40743		3.73133	3.3639		3.68807	3.33833		3.68663	3.27761		3.69388	3.22378
50	3.70689	3.40568		3.73054	3.36402		3.68797	3.33735		3.68632	3.27624		3.69302	3.22254
51	3.70605	3.40462		3.73052	3.36235		3.68785	3.33646		3.68591	3.27518		3.69219	3.22139
52	3.70607	3.40356		3.73077	3.36051		3.68741	3.33546		3.68558	3.27441		3.69173	3.22009
53	3.7054	3.40248		3.7299	3.35968		3.68722	3.33456		3.6854	3.27353		3.69138	3.2188
54	3.70551	3.40148		3.7293	3.35899		3.68709	3.3337		3.68506	3.27229		3.69307	3.21605
55	3.70518	3.40114		3.72933	3.35781		3.68684	3.33278		3.68469	3.27013		3.69147	3.21482
56	3.70514	3.40054		3.72904	3.35697		3.6867	3.33179		3.68432	3.26942		3.69116	3.21439
57	3.70492	3.39986		3.72892	3.35666		3.68646	3.33068		3.68396	3.26879		3.6909	3.21338
58	3.70541	3.39878		3.72923	3.35538		3.68618	3.32962		3.68415	3.26706		3.69081	3.21194
59	3.70479	3.39779		3.72929	3.35454		3.68611	3.32875		3.6836	3.26644		3.68827	3.21011
60	3.70412	3.39775		3.72851	3.35382		3.68608	3.3277		3.68374	3.26516		3.69117	3.20972
61	3.70435	3.39702		3.72889	3.35293		3.68595	3.32677		3.68365	3.26344		3.69138	3.2085
62	3.70452	3.39605		3.72936	3.35242		3.6857	3.32592		3.68364	3.26162		3.69093	3.20707
63	3.70418	3.39506		3.72952	3.35109		3.68576	3.32517		3.68326	3.26115		3.6916	3.20534
64	3.70396	3.39403		3.72896	3.3503		3.6856	3.32412		3.68311	3.26003		3.6909	3.20516
65	3.70405	3.39265		3.72929	3.34894		3.68545	3.32323		3.68278	3.2588		3.69103	3.20239
66	3.70361	3.39195		3.72901	3.34774		3.68535	3.32245		3.68251	3.2566		3.69118	3.202
67	3.7036	3.39147		3.72901	3.34679		3.68542	3.32136		3.68272	3.25662		3.69148	3.20055
68	3.70404	3.39012		3.72867	3.34596		3.68536	3.32053		3.68259	3.25501		3.69125	3.19926
69	3.70385	3.38923		3.72896	3.34484		3.6852	3.31954		3.68215	3.25349		3.69095	3.19823
70	3.7031	3.38933		3.72856	3.34435		3.68515	3.31871		3.68194	3.25331		3.69143	3.19779
71	3.70273	3.38759		3.72909	3.34311		3.68529	3.31756		3.68178	3.25226		3.69093	3.19584
72	3.70288	3.38671		3.72831	3.34174		3.68524	3.31648		3.68134	3.25078		3.69157	3.19518
73	3.70266	3.38605		3.72853	3.34113		3.68554	3.31537		3.68171	3.25094		3.69144	3.19307
74	3.70243	3.38456		3.72877	3.33987		3.68533	3.31414		3.68153	3.24905		3.69207	3.19289
75	3.7022	3.38443		3.72852	3.33925		3.68535	3.313		3.6812	3.24803		3.69248	3.19137
76	3.70245	3.38375		3.72838	3.33799		3.68539	3.31202		3.6808	3.24689		3.69274	3.1899
77	3.70203	3.38284		3.72827	3.33777		3.68553	3.31125		3.68059	3.24562		3.69292	3.18919
78	3.70191	3.3819		3.72861	3.33739		3.68557	3.30981		3.68038	3.24593		3.69261	3.18969
79	3.70149	3.38096		3.72845	3.33614		3.68554	3.30893		3.68017	3.2432		3.69346	3.18783
80	3.70137	3.38		3.72841	3.33557		3.68564	3.30767		3.67996	3.24249		3.69339	3.18684
81	3.70164	3.37903		3.72804	3.33482		3.68575	3.30669		3.67975	3.24089		3.6943	3.18444
82	3.7015	3.37835		3.72784	3.33333		3.68572	3.30565		3.67954	3.24045		3.69358	3.18294
83	3.7001	3.37756		3.7283	3.33329		3.6857	3.30462		3.67933	3.24027		3.69482	3.18151
84	3.70096	3.37795		3.72928	3.33104		3.6857	3.30345		3.67912	3.23916		3.69505	3.18105
85	3.70116	3.37687		3.72886	3.32929		3.68579	3.30225		3.67891	3.23801		3.69536	3.17998
86	3.70089	3.37584		3.72844	3.32777		3.68611	3.30145		3.6787	3.23681		3.6963	3.17844
87	3.70139	3.37529		3.72855	3.32776		3.68575	3.29994		3.67849	3.23547		3.69665	3.17697
88	3.70108	3.37394		3.72889	3.32639		3.68597	3.29888		3.67828	3.23541		3.69786	3.17554
89	3.70082	3.37394		3.72819	3.32645		3.68598	3.29778		3.67807	3.23443		3.69764	3.17418
90	3.70089	3.37292		3.72814	3.32583		3.68604	3.29703		3.67786	3.23157		3.69836	3.17549
91	3.70029	3.37186		3.7278	3.32497		3.68603	3.2961		3.67765	3.2321		3.69913	3.17267
92	3.70014	3.37177		3.72821	3.3226		3.68577	3.29525		3.67744	3.23126		3.69967	3.1739
93	3.6995	3.37141		3.72999	3.32116		3.68599	3.29438		3.67723	3.23084		3.69991	3.17129
94	3.70074	3.37112		3.72881	3.31982		3.68589	3.29316		3.67702	3.23033		3.70134	3.17031
95	3.69612	3.36942		3.72895	3.31974		3.6859	3.2921		3.67681	3.22981		3.70021	3.16874
96	3.70006	3.3698		3.72919	3.31797		3.68614	3.29088		3.6766	3.22798		3.70084	3.1672
97	3.69993	3.36896		3.73075	3.31631		3.68624	3.28979		3.67639	3.22724		3.7013	3.16536
98	3.69957	3.36843		3.73007	3.31511		3.68633	3.28865		3.67618	3.22615		3.70097	3.16725
99	3.69937	3.36832		3.73089	3.31223		3.68646	3.28723		3.67597	3.22701		3.70212	3.16788
100	3.69921	3.36735		3.73171	3.3119		3.68638	3.28623		3.67576	3.22495		3.70198	3.16451

## Sheet: Fig. 1e
	O2-Lix (Li0.15 Ni0.23 Mn0.62) O2		O2-Lix (Li0.175 Ni0.185 Mn0.64) O2		O2-Lix (Li0.2 Ni0.14 Mn0.66) O2		O2-Lix (Li0.225 Ni0.095 Mn0.68) O2		O2-Lix (Li0.25 Ni0.05 Mn0.7) O2
Cycle number	Specific capacity (mAh g-1)		Specific capacity (mAh g-1)		Specific capacity (mAh g-1)		Specific capacity (mAh g-1)		Specific capacity (mAh g-1)
2	220.395		223.753		230.431		238.208		246.25
3	217.799		222.83		228.895		235.023		236.569
4	217.58		222.656		229.597		232.669		230.743
5	217.6		222.559		229.647		231.185		226.554
6	217.899		222.657		229.892		229.863		224.811
7	217.675		222.666		229.498		229.376		222.361
8	217.718		222.958		229.347		228.041		220.338
9	217.842		222.756		228.968		227.596		218.668
10	218.005		222.95		228.671		226.122		217.227
11	218.061		223.025		227.956		225.153		--
12	218.106		223.121		227.671		224.855		--
13	218.16		223.207		227.289		224.105		214.66
14	218.291		223.488		227.194		223.845		213.523
15	218.113		223.903		226.24		223.41		211.859
16	218.158		223.819		225.82		222.735		209.576
17	217.909		224.068		225.091		221.752		208.47
18	217.85		223.718		224.872		220.95		207.565
19	217.848		223.645		224.451		219.995		207.492
20	217.696		223.661		224.121		218.87		206.547
21	217.336		223.643		223.619		218.101		205.519
22	217.327		223.53		223.184		217.522		204.533
23	217.242		223.428		222.505		216.94		203.526
24	217.232		223.326		222.214		216.213		202.563
25	217.259		223.218		221.76		215.498		201.593
26	217.105		223.347		221.348		214.5		200.545
27	216.893		223.709		220.755		213.854		199.359
28	216.731		223.579		220.35		213.059		197.996
29	216.64		223.291		220.319		212.049		197.162
30	216.567		223.001		219.746		211.294		196.322
31	216.422		222.876		219.556		210.186		--
32	216.563		222.612		218.784		209.128		--
33	216.081		222.383		218.233		208.153		--
34	215.84		222.437		217.765		206.797		194.087
35	215.631		221.923		217.569		205.965		193.488
36	215.406		221.661		217.008		205.291		192.464
37	215.159		221.456		216.482		204.235		191.612
38	214.905		221.162		216.006		203.223		190.795
39	214.664		220.907		215.449		201.694		189.905
40	214.482		220.678		215.278		200.652		189.189
41	214.479		220.414		214.903		200.179		186.552
42	213.936		220.204		214.671		199.365		185.827
43	213.531		219.85		214.116		198.299		185.156
44	213.457		219.578		213.664		196.902		184.733
45	212.988		219.312		212.996		196.226		184.005
46	212.505		219.039		212.445		195.625		183.154
47	212.331		218.739		211.921		194.564		--
48	212.003		218.458		211.408		194.198		180.954
49	211.726		218.191		211.197		193.248		180.374
50	211.77		217.874		210.393		192.119		179.75
51	211.2		217.59		209.889		191.112		179.003
52	210.923		217.314		209.312		190.237		178.314
53	210.629		216.973		208.817		189.435		177.128
54	210.347		216.687		208.303		188.672		177.629
55	210.067		216.373		207.759		187.617		176.95
56	209.765		216.185		207.253		186.667		176.212
57	209.454		215.865		206.754		185.739		175.482
58	209.194		215.53		206.489		184.957		174.884
59	209.19		215.202		205.672		184.247		173.03
60	208.67		215.152		205.108		183.517		172.195
61	208.377		214.532		204.643		182.838		171.487
62	208.106		214.225		204.09		181.858		171.339
63	207.787		213.908		203.574		180.872		171.261
64	207.506		213.555		203.048		180.14		170.516
65	207.204		213.196		202.567		179.483		169.836
66	206.927		212.844		202.066		178.633		169.225
67	206.612		212.531		201.578		178.141		168.564
68	206.321		212.162		201.044		177.348		167.866
69	206.019		212.127		200.538		176.49		167.018
70	205.73		211.515		200.078		175.845		166.305
71	205.558		211.214		199.556		175.085		165.779
72	205.267		211.035		198.984		174.375		165.049
73	204.93		210.604		198.548		173.666		164.243
74	204.603		210.267		198.007		173.175		163.391
75	204.273		209.944		197.486		172.269		162.584
76	203.967		209.575		197.015		171.611		162.058
77	203.629		209.237		196.817		170.443		161.347
78	203.594		208.893		195.978		170.549		160.546
79	203.004		208.536		195.477		169.713		160.063
80	202.662		208.174		194.94		168.64		159.399
81	202.331		207.852		194.495		168.158		158.428
82	202.024		207.493		193.998		167.579		157.111
83	201.676		207.009		193.524		167.104		156.805
84	201.36		206.778		193.05		166.612		155.687
85	201.033		206.459		192.559		166.073		154.158
86	200.682		206.092		192.135		165.513		153.469
87	200.359		205.734		191.898		164.969		152.484
88	200.074		205.367		191.153		164.277		151.708
89	199.874		205.051		190.741		163.673		150.985
90	199.546		204.732		190.402		163.237		150.231
91	199.219		204.413		189.925		162.844		149.547
92	198.892		204.094		189.485		162.198		148.812
93	198.564		203.775		189.038		161.756		148.259
94	198.237		203.456		188.547		161.241		148.531
95	197.909		203.137		188.045		160.68		147.869
96	197.582		202.818		187.576		160.241		147.259
97	197.255		202.499		187.407		159.647		146.61
98	196.927		202.179		186.62		159.354		146.031
99	196.6		201.86		186.143		159.212		145.664
100	196.273		201.541		185.682		158.325		144.769

## Sheet: Fig. 2a
Voltage profile			in-situ XRD
Voltage (V)	Test time (min)		2θ (degree)
2.06424	0.01656		17.7717	355.365	678.314	418.282	364.406	675.272	625.411	604.361	494.244	598.493	710.486	742.07	669.881	430.748	540.206	525.523	583.587	470.868	482.724	506.714	542.547	569.953	543.16	705.769	631.479	490.308	597.978	475.816	702.571	694.975	444.768	313.654	333.704	613.511	506.36	479.98	605.505	499.851	340.639	508.765	333.003	646.747	580.404
2.08283	0.03312		17.8107	322.038	474.724	639.422	453.347	564.064	731.688	590.925	629.65	834.868	516.023	533.311	382.84	670.226	583.572	889.986	520.369	584.774	331.734	577.153	419.216	602.023	635.464	561.319	545.244	633.024	639.223	772.266	550.762	518.902	541.874	567.88	735.033	569.558	497.404	347.551	543.981	493.063	498.223	642.337	573.951	572.056	385.553
2.09715	0.04967		17.8497	622.555	564.116	595.635	713.452	296.989	487.529	496.322	480.837	389.507	532.019	409.198	452.421	847.623	518.927	944.966	435.994	550.516	640.469	631.41	503.556	524.316	724.944	531.241	359.708	424.722	400.755	767.722	240.538	548.128	510.152	710.157	734.482	448.096	661.212	640.396	496.384	539.581	666.913	625.02	756.461	432.536	529.604
2.10782	0.06623		17.8887	713.143	515.105	454.057	472.381	548.052	376.144	398.902	446.554	351	584.753	507.646	549.741	747.865	503.159	683.655	748.567	633.049	832.351	610.989	537.896	400.741	774.279	547.02	425.53	498.927	462.61	475.809	507.586	590.631	423.374	341.963	423.087	420.267	647.745	711.55	515.917	438.035	579.843	382.604	615.105	424.974	455.149
2.11757	0.08279		17.9277	648.966	605.582	495.919	522.765	642.916	503.05	500.79	544.161	543.467	508.538	515.204	490.669	693.216	436.42	457.444	493.587	587.189	521.526	469.324	545.96	501.416	870.145	537.375	687.128	587.365	429.376	391.978	670.834	404.011	660.273	388.65	478.114	577.005	306.541	349.222	387.933	633.606	398.055	426.673	593.653	557.585	521.087
2.12519	0.09935		17.9667	618.099	464.852	444.503	585.66	469.527	595.71	606.092	584.582	488.11	458.769	453.13	556.07	788.218	564.242	378.468	365.388	173.303	398.324	429.521	420.309	521.109	814.852	608.792	863.744	493.3	616.411	410.491	524.193	407.251	629.067	744.804	575.429	540.421	365.876	448.133	515.406	545.048	431.428	478.867	536.949	561.69	698.429
2.13281	0.1159		18.0057	769.441	379.579	579.688	422.637	463.351	544.818	559.757	498.779	788.913	493.127	674.888	574.363	458.257	630.275	388.797	655.785	565.758	632.294	536.029	480.195	429.1	624.588	654.48	675.253	510.079	621.806	598.338	620.604	771.085	368.41	993.177	552.168	625.335	847.685	718.201	977.068	660.335	620.483	719.071	397.422	804.941	705.607
2.13982	0.13246		18.0447	989.582	759.198	733.887	653.487	629.27	729.271	672.24	687.442	908.868	789.566	816.113	567.079	276.636	426.92	875.553	454.946	874.694	561.644	523.058	567.328	579.474	405.413	650.128	607.648	425.515	545.638	892.577	570.184	891.475	617.568	986.599	739.025	981.312	1094.39	1062.41	1250.43	1015.99	863.4	915.555	551.581	1036.93	848.167
2.145	0.14902		18.0837	1135.2	1008.97	951.796	915.694	1052.74	1260.95	957.189	1041.44	1202.01	1240.94	904.531	690.699	908.934	766.918	1241.92	732.911	520.2	434.062	519.664	513.666	640.146	321.696	458.26	708.925	520.883	764.575	974.211	933.016	1194.72	1249.81	1226.63	1311.03	1212.21	1379.12	1406.49	1266.06	1210.74	1264.46	1009.11	948.751	943.729	1370.69
2.15109	0.16558		18.1227	1842.3	1380.59	1416.47	1239.98	1380.8	1678	1268.81	1217.05	1532.79	1990.04	1532.53	1299.48	1624.63	1421.55	1210.07	1234.84	722.794	644.843	789.279	621.224	481.392	571.766	383.615	470.221	786.81	993.393	1198.48	1821.86	1999.17	1769.39	1941.87	2201.35	1695.34	2030.87	1818.87	1832.94	1764.89	1699.82	1364.85	1499.49	1138.58	1906.83
2.15688	0.18213		18.1617	2933.33	2074.53	2190.2	2040.58	2086.9	2205.58	1948.28	1780.54	1946.05	2442.55	2195.17	2133.15	2249.57	1935.91	1715.63	1579.58	1421.85	1131.02	928.506	806.79	635.887	872.74	427.167	410.04	864.683	1260.07	1968.42	2945.53	3106.07	2698.29	2909.75	3324.08	2850.29	2903.8	2786.52	3182.9	2756.35	2387.42	2067.83	2136.35	1864.42	2699.12
2.16206	0.19869		18.2007	4364.04	2890.61	2717.74	2740.62	3231.65	3608.05	3016.66	2798.83	3308.3	3115.88	3222.21	3179.19	3310.19	2757.63	2743.19	2317.88	2042.16	1765.5	1262.76	1266	943.331	1039.68	972.555	629.671	1163.61	1638.05	3306.29	4547.63	4808.36	4938.86	4651.96	5036.02	4990.73	4849.38	5011.93	5137.34	4810.44	3542.52	2996.83	2819.01	3017.68	3765.8
2.16724	0.21542		18.2397	6726.46	4306.24	3601.04	3510.19	4706.85	5331.83	4473.33	4581.03	5188.03	5371.26	5134.69	5194.46	5014.27	4365.92	4188.15	3714.01	3126.04	2636.88	2201.92	1512.65	956.255	1288.95	1607.54	840.588	1927.45	2981.41	5409.27	7180.27	7949.13	8026.12	7900.73	8062.81	8278.2	8428.8	8629.43	8724.01	7789.31	5639.9	4670.5	4080.56	4775.72	5807.66
2.17303	0.23247		18.2787	11071.6	6923.04	5826.13	5654.04	7066.85	7241.94	6884.91	7397.77	7919.14	8334.26	8265	8203.43	7658.94	7408.74	6774.67	6379.3	5331.91	4064.56	3205.02	2482.95	1623.68	1940.91	1718.6	1350.08	2831.16	5018.37	8619.93	11521.4	12773.9	12453.5	12753.6	12634.3	12935.6	12914.2	13055.7	13502.6	11683.9	9475.02	7745.42	6556.21	7809.86	10682
2.17821	0.25201		18.3177	17605.2	10714.2	9050.19	8878.59	10346.8	11076.5	10251.5	10902.9	11739.9	12021.6	12547.5	12308.1	11696.6	11714.2	10949.2	10007.5	8135.52	6606.53	4873.72	4530.63	3140.7	2864.67	2020.15	2276.78	4308.67	7904.74	12824.3	15573.7	16605.2	16650.1	16203.7	16205.4	16337.4	15936.1	15819.4	16134.1	15472	14428.7	11425.5	10403.6	12468.5	16731.6
2.1837	0.27105		18.3567	20000	16147.4	13537.3	13710.7	14656.2	15542.4	14337.2	14766.3	15243.4	15436.3	16074.5	16366	15711.1	15841.1	15697.3	14476	12389.2	10574.8	7814.46	6810.77	5055.25	4188.26	3166.87	3513.66	7017.21	12120.4	15710.7	16176.8	15912.3	15413	14647.7	14692	14600.9	14115.7	13821.2	13946.4	15170.7	16728	15558.2	15301.6	17329.3	18863.5
2.18888	0.2934		18.3957	13947.4	18610.1	17654.2	17638.6	16942.2	16431.5	15963.7	15927.3	15874.4	15300.2	15797.9	16290.9	16015.3	16510.7	17609.1	17905.1	16933.9	14849.3	12068.2	10062.2	8030.3	6303.2	5391.8	5245.07	10716.2	15427.5	14973.8	12457.7	11095.1	9919.67	9418.21	9059.22	9636.86	9294.79	8796.48	9067.73	10477.3	13684.4	16487.8	17466.6	17461.2	13999.5
2.19406	0.31526		18.4347	6508.25	13871.3	16997.1	16173.7	13615.5	12088.5	12476.9	12479.2	11828.9	10728.1	11164.1	11587.4	12281	12853.2	14188	16244.9	17834.8	17666.9	16026.4	14119.6	11844.2	9675.6	8231.9	7651.94	14529.6	15710.7	11626.4	7787.72	6092.05	5518.36	4919.02	4846.57	5004.21	4950.09	4695.95	4721.81	5625.32	8278.96	11783.4	13349.6	11949.1	7300.65
2.19985	0.33861		18.4737	2948.07	6730.07	10494.5	10108.8	8087.15	6626.19	7059.14	7601.51	6340.1	5786.54	6401.36	6436.83	7585.67	7886.55	8411.43	10571.1	13559.7	16247.6	17107	16616.8	15384.5	13598.8	11717.3	11119.5	17041	12864.1	7500.63	4608.35	3430.48	3110.54	2769.71	2719.1	2649.39	2445.88	3077.71	2317.46	3231.63	4738.22	6380.5	7338.46	6290.52	3374.69
2.20503	0.36261		18.5127	1466.52	2755.52	4877.53	4907.58	4293.15	3686.09	3578.09	4029.2	3532.57	3249.47	3429.43	3553.76	4287.79	4217.01	4334.8	5715.79	7813.28	11157.6	14278.3	15934.5	16383.4	16223.1	14801.1	14448.2	15847.7	8282.65	4330.37	2850.49	2430.82	1840.3	1427.35	1695.75	2075.44	1686.62	1939.45	1910.15	2335.68	2988.57	3618.63	3988.36	3288.67	1959.68
2.21021	0.3901		18.5517	1048.9	1432.72	2356.18	2171.49	2284.87	2520.66	1984.04	2323.55	2064.53	2333.49	2084.98	2348.8	2494.67	2403.83	2371.35	2997.13	4240.67	6150.33	9164.1	11967.8	13975.5	15525.9	15174.6	15648.6	11307.9	4483.55	2624.72	1917.06	1603.64	1339.12	1204.18	1378.56	1483.76	1546.95	1567.83	1874.39	1977.57	2517.57	2662.36	2305.07	2273.18	1314.48
2.21539	0.41196		18.5907	1101.22	970.434	1819.25	1432.9	1428.99	2053.83	1405.85	1490.88	1686.37	2248.49	1776.17	1619.2	1620.34	1714.8	1748.18	1897.75	2399.97	3321.88	4753.97	6968.72	9510.64	11537.7	12418.2	13236.3	6314.64	2545.63	1644.25	1255.72	1345.91	1336.33	1131.11	1406.02	1252.11	1492.73	1546.4	1566.92	1850.82	2139.72	2415.15	1920.45	1632.83	1141.06
2.22057	0.44292		18.6297	1129.34	1304.57	1559.16	1255.12	1305.24	1550.81	1684.54	1038.03	1659.05	1532.98	1333.76	1352.82	1004.14	1258.81	1441.64	1287.39	1367.99	2043.78	2580.8	3643.7	5331.82	7194.75	8516.03	9230.1	3252.34	1365.37	1356.9	988.229	1124.53	1148.18	1218.45	1289.44	1077.38	1658.47	1647.03	1644.84	1792.15	1959.24	2048.94	1743.41	858.641	1014.41
2.22575	0.46875		18.6687	1206.32	1352.15	1428.11	1260.49	1401.48	1583.38	1993.2	1108.88	1349.25	981.406	1092.87	1400.04	903.76	1004.08	994.929	990.456	942.214	1342.54	1717.4	1881.38	2944.53	4147.38	5125.36	5731.54	1951.19	1014.03	1027.78	704.469	960.854	1087.69	686.476	1174.94	1360.51	1467.83	1773.74	1844.88	1857.59	1953.95	1300.47	1048.91	791.028	682.044
2.23093	0.4969		18.7077	986.379	891.402	1356.01	1258.73	996.241	1617.71	1585.5	1654.3	1060.28	840.884	887.457	1153.47	868.613	680.443	958.242	881.477	1133.24	947.11	998.605	1058.05	1919.98	2157.81	2877.66	3170.78	1176.09	807.81	881.808	572.434	882.827	1402.8	752.651	1004.89	1443.76	994.135	1810.35	1449.91	1730.08	1609.18	852.594	1048.02	1032.77	669.791
2.23611	0.52803		18.7467	498.183	1235.95	1232.59	944.345	732.397	1421.16	1288.03	1529.25	707.392	421.735	584.921	1137.91	542.027	634.061	919.299	940.684	1056.52	889.157	776.735	1295.2	1365.92	1290.5	2116.59	2032.15	1152.15	695.134	789.58	873.306	610.116	1049.5	1035.29	1034.39	1119.99	1200.35	1584.24	1290.8	1377.62	1505.5	899.331	977.137	1196.02	763.38
2.24129	0.55452		18.7857	568.15	811.22	433.922	856.484	631.618	971.44	1067.93	966.327	816.948	679.344	625.677	822.187	524.228	496.818	790.707	852.394	557.286	494.066	751.623	1017.53	908.473	994.851	1449.32	1811.06	683.047	814.522	454.35	773.522	615.26	725.389	820.503	1156.3	968.334	1282.53	1336.64	1350.65	1325.34	1012.2	848.166	659.75	588.654	781.772
2.24647	0.59061		18.8247	386.391	573	481.487	702.021	633.665	749.788	867.396	882.815	565.438	647.365	698.212	828.87	807.775	526.174	629.197	645.775	557.81	736.703	1147.59	898.178	786.177	621.114	795.339	1213.27	623.587	870.202	490.212	503.894	845.047	913.419	953.852	883.945	978.951	1268.34	1275.89	1351.78	1008.9	523.096	590.947	302.773	371.744	270.543
2.25196	0.62207		18.8637	657.155	668.79	340.824	789.498	575.751	605.46	615.268	347.361	493.337	1110.13	582.122	509.512	647.635	758.922	826.743	911.427	590.925	1050.96	854.137	671.21	799.519	917.992	764.766	948.865	658.681	503.92	821.57	940.913	962.736	629.781	596.219	776.37	1247.97	990.917	1171.34	1300.86	556.853	549.826	458.258	634.406	527.642	491.554
2.25714	0.65966		18.9027	477.65	512.053	425.489	548.228	585.141	611.317	493.4	556.928	511.57	914.617	676.336	312.272	634.633	940.377	361.14	581.368	600.777	604.979	544.906	625.625	701.786	703.944	673.678	988.032	545.459	637.586	558.305	810.524	915.345	835.586	657.397	838.405	1206.63	755.648	859.36	1262.29	609.743	484.037	896.098	639.737	670.23	691.218
2.26263	0.69211		18.9417	427.671	499.934	1182.87	433.508	426.186	469.6	834.48	875.921	670.426	638.098	435.034	521.564	615.376	937.743	615.035	759.608	458.008	856.067	522.763	414.855	547.212	607.156	944.746	521.309	604.725	854.394	474.906	912.854	969.636	883.567	777.521	808.68	1101.86	1269.95	819.286	914.842	612.729	570.63	900.28	708.224	435.936	432.788
2.26781	0.73185		18.9807	625.458	307.021	704.946	374.145	416.605	675.825	424.89	790.909	686.141	912.099	765.359	813.381	440.059	772.078	571.644	537.461	440.61	695.09	855.816	531.932	342.716	675.009	871.778	800.741	462.084	723.772	246.561	912.085	956.347	1187.56	691.876	970.692	834.879	906.328	569.796	830.377	419.132	534.016	161.017	730.806	456.034	510.775
2.27299	0.76712		19.0197	450.571	652.943	690.829	510.76	680.745	498.035	534.254	643.033	878.814	509.012	829.894	991.31	591.784	554.834	527.386	275.479	694.083	571.031	515.799	834.635	720.252	625.65	1075.58	186.518	736.229	1103.32	870.195	868.175	1059.13	998.622	1037.4	793.417	710.935	558.11	545.53	625.367	374.66	411.708	373.338	276.014	456.221	360.693
2.27817	0.80438		19.0587	635.921	895.319	792.945	767.503	334.658	307.789	818.477	317.424	853.247	530.062	584.848	985.037	707.062	331.863	493.821	542.986	846.816	358.581	732.195	690.696	473.165	1000.53	409.205	508.976	975.842	1007.59	847.294	280.188	1096.69	1038.66	803.371	1000.26	446.98	746.87	448.471	353.426	706.536	594.04	657.827	517.226	832.339	584.129
2.28335	0.8461		19.0977	820.798	588.352	694.937	585.157	603.135	399.064	940.691	732.818	0	765.203	444.616	1186.54	887.617	442.26	899.061	766.194	851.488	871.269	345.279	824.604	881.408	975.127	296.88	847.363	848.54	973.275	764.939	688.701	1085.03	1469.65	866.511	770.664	588.132	887.395	412.701	569.357	502.165	437.909	581.01	774.986	724.731	724.87
2.28853	0.88352		19.1367	1221.37	637.5	480.071	636.73	518.499	852.696	428.758	658.98	593.504	380.225	719.602	1232.54	883.257	663.163	737.211	782.963	795.265	1003.04	593.692	369.904	748.562	926.115	788.249	878.175	970.202	755.876	681.886	1114.85	686.957	899.234	612.549	926.535	387.435	331.137	621.494	447.51	372.56	549.332	446.432	543.25	755.294	340.465
2.29371	0.92707		19.1757	844.259	553.947	525.347	917.319	412.991	813.696	689.7	197.136	711.422	408.375	231.785	1050.51	884.664	1231.18	1097.95	719.566	856.601	534.321	664.437	1111.43	1069.98	805.621	1037.44	703.033	1129.32	918.984	799.702	1030.6	507.482	659.598	725.308	625.157	475.623	507.088	547.091	699.197	442.338	810.346	582.71	443.82	594.313	481.533
2.29889	0.96681		19.2147	589.1	649.809	760.561	790.924	552.684	579.324	397.65	579.358	410.31	498.029	362.432	801.099	1026.06	1038.95	848.021	604.61	839.51	916.13	770.01	793.908	935.266	905.457	787.839	774.564	908.05	1019	1204.71	695.398	320.035	823.815	509.02	635.072	716.996	370.672	703.797	644.784	668.106	176.771	759.361	802.949	676.938	474.71
2.30407	1.00953		19.2537	469.892	438.604	523.94	605.022	627.965	538.232	394.514	620.815	821.454	769.496	1049.8	395.257	1047.1	820.309	589.982	1321.84	830.561	1155.1	862.16	647.97	854.043	1298.31	765.704	1169.94	1229.38	1009.47	1255.61	1221.04	659.288	490.321	538.247	400.468	547.385	698.061	397.22	881.184	502.519	431.676	411.399	245.904	190.348	474.278
2.30925	1.05721		19.2927	351.994	491.126	895.455	790.543	974.788	875.292	657.673	415.926	471.188	616.829	539.575	426.934	742.96	1208.38	1050.92	747.378	662.665	622.833	1118.67	1165.49	1184.53	1125.04	1190.2	1147.7	1423.5	958.337	1155.79	1023.96	484.546	447.697	398.886	554.295	463.945	602.225	502.592	797.862	249.345	643.795	520.746	346.379	515.891	696.657
2.31443	1.10109		19.3317	355.953	282.756	715.636	505.527	1008.92	781.997	442.826	514.491	488.573	747.683	764.214	746.719	591.402	565.012	1131.8	991.48	850.67	1014.74	1202.62	1382.31	1255.04	1107.98	1194.75	1177.91	1288.76	960.051	822.177	780.701	613.84	484.644	880.695	388.687	623.988	810.2	694.698	731.617	923.204	557.37	950.62	751.834	833.993	857.072
2.31961	1.14298		19.3707	1041.41	871.116	1064.49	665.634	1503.95	1058.9	712.18	353.751	778.689	922.931	186.07	397.499	846.266	853.533	490.631	718.147	1012.71	1062.73	1011.75	1271.66	1131.01	1141.73	1234.07	1205.39	1465.18	1092.09	645.181	1095.12	639.999	369.11	589.73	774.087	439.869	707.177	444.319	571.653	581.933	666.784	992.867	802.602	799.899	688.624
2.32479	1.19481		19.4097	723.514	754.661	526.083	669.96	1049.95	711.853	1134.68	730.809	980.753	764.107	686.53	607.113	700.096	860.502	343.051	692.859	1261.14	1183.12	1144.05	1236.9	1201.89	1167.4	1202.37	1055.09	1225.57	999.641	789.392	1323.24	778.387	816.563	489.073	140.255	496.205	329.584	201.56	275.732	560.904	429.906	880.407	1045.07	1054.67	504.276
2.32997	1.24498
2.33516	1.29515
2.34034	1.34731
2.34552	1.39963
2.3507	1.44765
2.35618	1.50776
2.36136	1.56902
2.36654	1.62631
2.37172	1.67846
2.3769	1.74436
2.38209	1.80811
2.38727	1.87318
2.39245	1.93444
2.39763	2.00448
2.40281	2.06823
2.40799	2.1424
2.41317	2.21757
2.41835	2.28761
2.42353	2.3608
2.42871	2.43415
2.43389	2.51942
2.43907	2.59128
2.44425	2.685
2.44943	2.76745
2.45461	2.86051
2.45979	2.94959
2.46498	3.04711
2.47016	3.13784
2.47534	3.24563
2.48052	3.33553
2.4857	3.44332
2.49088	3.55774
2.49606	3.67629
2.50124	3.7786
2.50642	3.90497
2.5116	4.02549
2.51678	4.17334
2.52196	4.29688
2.52714	4.43281
2.53232	4.582
2.5375	4.737
2.54268	4.91732
2.54786	5.07343
2.55305	5.25159
2.55823	5.44252
2.56341	5.62797
2.56859	5.84615
2.57377	6.06266
2.57895	6.31193
2.58413	6.53257
2.58931	6.82369
2.59449	7.10654
2.59967	7.39911
2.60485	7.69388
2.61003	8.06274
2.61521	8.45044
2.62039	8.92568
2.62557	9.3658
2.63075	9.8617
2.63441	10.3579
2.63959	10.7691
2.64203	11.2653
2.6463	11.7615
2.64934	12.2577
2.65361	12.754
2.65696	13.2502
2.6594	13.7464
2.66123	14.2426
2.66458	14.7388
2.66763	15.2351
2.67098	15.7313
2.67342	16.2275
2.67647	16.7237
2.6786	17.2199
2.68134	17.7162
2.68408	18.2124
2.68683	18.7086
2.68835	19.2048
2.6914	19.701
2.69414	20.1973
2.69658	20.6935
2.69871	21.1897
2.70145	21.6859
2.70328	22.1847
2.70542	22.6849
2.70846	23.185
2.70999	23.6851
2.71182	24.1852
2.71395	24.6853
2.71639	25.1855
2.71822	25.6856
2.71974	26.1857
2.72126	26.6858
2.7237	27.186
2.72553	27.6861
2.72827	28.1862
2.72919	28.6863
2.73101	29.1865
2.73315	29.6866
2.73437	30.1867
2.73802	30.6869
2.73772	31.187
2.73863	31.6871
2.74077	32.1872
2.74229	32.6874
2.74412	33.1875
2.74473	33.6876
2.74656	34.1877
2.74747	34.6879
2.7493	35.188
2.75082	35.6881
2.75235	36.1882
2.75357	36.6884
2.75509	37.1885
2.756	37.6886
2.75783	38.1887
2.75875	38.6889
2.75966	39.189
2.76118	39.6891
2.7624	40.1893
2.76301	40.6893
2.76423	41.1895
2.76636	41.6896
2.76728	42.1897
2.76789	42.6898
2.77002	43.19
2.77033	43.6901
2.77185	44.1902
2.77398	44.6904
2.77459	45.1905
2.77612	45.6906
2.77734	46.1907
2.77642	46.6909
2.77825	47.191
2.77977	47.6911
2.78099	48.1912
2.7816	48.6914
2.78282	49.1915
2.78434	49.6916
2.78556	50.1917
2.78617	50.6919
2.78709	51.192
2.78861	51.6921
2.78953	52.1923
2.79044	52.6924
2.79135	53.1925
2.79379	53.6926
2.7941	54.1927
2.79471	54.6928
2.79653	55.193
2.79714	55.6931
2.79867	56.1932
2.79836	56.6934
2.80019	57.1935
2.80232	57.6936
2.80232	58.1937
2.80415	58.6939
2.80415	59.194
2.80568	59.6941
2.8072	60.1942
2.80659	60.6944
2.80842	61.1945
2.80994	61.6946
2.81055	62.1947
2.81177	62.6949
2.8133	63.195
2.81543	63.6951
2.81512	64.1953
2.81512	64.6954
2.81756	65.1955
2.81787	65.6957
2.81909	66.1958
2.81969	66.6959
2.82091	67.196
2.82244	67.6961
2.82305	68.1963
2.82396	68.6964
2.82488	69.1965
2.8264	69.6966
2.82609	70.1968
2.82792	70.6969
2.82884	71.197
2.83036	71.6971
2.83036	72.1973
2.83188	72.6974
2.83371	73.1975
2.83432	73.6977
2.83463	74.1978
2.83676	74.6979
2.83737	75.198
2.83828	75.6982
2.8395	76.1983
2.84042	76.6984
2.84164	77.1985
2.84225	77.6987
2.84346	78.1988
2.84468	78.6989
2.8459	79.199
2.84743	79.6992
2.84834	80.1993
2.84834	80.6994
2.85017	81.1995
2.85139	81.6996
2.85169	82.1998
2.85322	82.6999
2.85444	83.2
2.85535	83.7001
2.85687	84.2003
2.8584	84.7004
2.85901	85.2005
2.86053	85.7006
2.86144	86.2008
2.86175	86.7009
2.86327	87.201
2.8648	87.7011
2.86571	88.2013
2.86663	88.7014
2.86784	89.2015
2.86937	89.7017
2.86998	90.2018
2.8712	90.7019
2.87272	91.202
2.87333	91.7022
2.87424	92.2023
2.87577	92.7024
2.87729	93.2025
2.87881	93.7027
2.87973	94.2028
2.88125	94.7029
2.88186	95.203
2.88369	95.7031
2.8843	96.2033
2.88552	96.7034
2.88643	97.2035
2.88857	97.7036
2.88948	98.2038
2.89039	98.7039
2.89131	99.204
2.89314	99.7041
2.89405	100.204
2.89558	100.704
2.89679	101.205
2.89771	101.705
2.89923	102.205
2.90106	102.705
2.90228	103.205
2.90258	103.705
2.90563	104.205
2.90624	104.705
2.90716	105.206
2.90929	105.706
2.91081	106.206
2.91203	106.706
2.91295	107.206
2.91447	107.706
2.91599	108.206
2.91782	108.706
2.91965	109.207
2.92087	109.707
2.92178	110.207
2.92331	110.707
2.92453	111.207
2.92666	111.707
2.92818	112.207
2.92879	112.707
2.93093	113.208
2.93184	113.708
2.93458	114.208
2.9355	114.708
2.93672	115.208
2.93793	115.708
2.93976	116.208
2.94159	116.708
2.94281	117.209
2.94555	117.709
2.94677	118.209
2.9486	118.709
2.94982	119.209
2.95195	119.709
2.95287	120.209
2.95439	120.709
2.95713	121.21
2.95805	121.71
2.96079	122.21
2.96231	122.71
2.96353	123.21
2.96536	123.71
2.96719	124.21
2.96963	124.71
2.97176	125.211
2.97328	125.711
2.9745	126.211
2.97755	126.711
2.97907	127.211
2.98029	127.711
2.98304	128.211
2.98426	128.711
2.987	129.212
2.98822	129.712
2.99126	130.212
2.99309	130.712
2.99523	131.212
2.99766	131.712
2.99949	132.212
3.00102	132.712
3.00345	133.213
3.00681	133.713
3.00833	134.213
3.01107	134.713
3.01351	135.213
3.01503	135.713
3.01808	136.213
3.01991	136.713
3.02265	137.214
3.0254	137.714
3.02753	138.214
3.03058	138.714
3.03301	139.214
3.03545	139.714
3.03789	140.214
3.04094	140.714
3.04459	141.215
3.04703	141.715
3.04917	142.215
3.05282	142.715
3.05496	143.215
3.0577	143.715
3.06136	144.215
3.0641	144.715
3.06715	145.216
3.0705	145.716
3.07233	146.216
3.07751	146.667
3.07873	147.167
3.0833	147.667
3.08543	148.167
3.08939	148.667
3.09305	149.168
3.09549	149.668
3.10067	150.143
3.1031	150.643
3.10676	151.143
3.11164	151.643
3.11438	152.143
3.11804	152.643
3.12108	153.144
3.12535	153.644
3.12809	154.144
3.13327	154.615
3.13602	155.115
3.14028	155.616
3.14577	155.872
3.15095	155.901
3.14394	155.917
3.13876	155.936
3.14394	155.953
3.13785	155.971
3.14638	155.988
3.13998	156.006
3.14912	156.023
3.15461	156.039
3.14455	156.056
3.15004	156.073
3.14455	156.093
3.15064	156.11
3.13937	156.127
3.14485	156.144
3.15186	156.16
3.14394	156.177
3.14973	156.196
3.14424	156.212
3.15004	156.231
3.14364	156.248
3.14943	156.265
3.15461	156.282
3.14394	156.299
3.15034	156.316
3.15674	156.333
3.14668	156.35
3.15339	156.367
3.14729	156.384
3.1543	156.4
3.14516	156.417
3.15522	156.434
3.14699	156.451
3.15217	156.468
3.15765	156.487
3.15095	156.504
3.15765	156.52
3.14912	156.537
3.15552	156.554
3.14851	156.571
3.1543	156.593
3.14729	156.61
3.16101	156.627
3.15583	156.643
3.14973	156.661
3.15522	156.678
3.14912	156.695
3.15796	156.711
3.14943	156.728
3.15796	156.745
3.15156	156.762
3.15704	156.782
3.15156	156.798
3.15735	156.815
3.15034	156.832
3.15796	156.848
3.15278	156.865
3.15796	156.883
3.15095	156.901
3.15796	156.918
3.15125	156.935
3.15948	156.952
3.15125	156.969
3.16131	156.986
3.15339	157.003
3.16192	157.02
3.15522	157.037
3.16131	157.054
3.15583	157.071
3.16253	157.088
3.15674	157.105
3.16314	157.122
3.15522	157.139
3.16101	157.155
3.15552	157.172
3.14912	157.189
3.15826	157.206
3.16375	157.223
3.15125	157.24
3.16162	157.256
3.15217	157.273
3.16466	157.29
3.17015	157.307
3.15887	157.324
3.15308	157.341
3.1671	157.357
3.15491	157.374
3.17015	157.391
3.15887	157.408
3.17106	157.425
3.15643	157.442
3.15095	157.458
3.15765	157.475
3.15125	157.493
3.15735	157.51
3.16741	157.527
3.1732	157.544
3.16801	157.56
3.15796	157.577
3.17137	157.594
3.16131	157.611
3.17899	157.627
3.16893	157.644
3.15979	157.661
3.16801	157.678
3.15948	157.695
3.16954	157.711
3.1607	157.728
3.1732	157.745
3.16619	157.762
3.17411	157.779
3.15918	157.796
3.17289	157.812
3.15948	157.829
3.1668	157.846
3.17228	157.863
3.16436	157.88
3.17472	157.897
3.16253	157.914
3.17259	157.931
3.17777	157.948
3.16222	157.965
3.17289	157.981
3.16466	157.998
3.1738	158.015
3.1799	158.032
3.16222	158.049
3.1738	158.066
3.16436	158.082
3.17411	158.099
3.16253	158.116
3.16801	158.133
3.1738	158.15
3.16466	158.167
3.1738	158.183
3.16405	158.2
3.18447	158.217
3.17411	158.234
3.16771	158.251
3.16192	158.268
3.18051	158.284
3.17167	158.301
3.17685	158.319
3.16619	158.336
3.1738	158.352
3.16832	158.369
3.1738	158.386
3.16649	158.403
3.17198	158.42
3.1607	158.437
3.1668	158.453
3.17289	158.47
3.1671	158.487
3.17929	158.504
3.16862	158.521
3.17868	158.537
3.1732	158.554
3.16558	158.571
3.17655	158.588
3.16375	158.605
3.17594	158.621
3.16954	158.638
3.17685	158.655
3.16253	158.672
3.17746	158.689
3.16801	158.706
3.17411	158.722
3.16649	158.739
3.17259	158.756
3.17838	158.773
3.16801	158.79
3.17716	158.807
3.18325	158.823
3.17228	158.84
3.18478	158.857
3.17899	158.874
3.18417	158.891
3.17137	158.907
3.17777	158.924
3.16466	158.941
3.17746	158.958
3.18325	158.975
3.17777	158.991
3.16893	159.008
3.17838	159.025
3.17076	159.042
3.18721	159.059
3.1802	159.076
3.17137	159.093
3.17899	159.11
3.18691	159.126
3.17959	159.143
3.17106	159.16
3.18051	159.177
3.18599	159.194
3.17533	159.21
3.18447	159.227
3.17289	159.244
3.1802	159.261
3.17076	159.278
3.18599	159.295
3.18051	159.312
3.1738	159.329
3.1802	159.345
3.17472	159.362
3.18142	159.379
3.17198	159.396
3.18417	159.413
3.17563	159.43
3.17015	159.446
3.1799	159.463
3.17228	159.48
3.18142	159.497
3.17563	159.513
3.18356	159.53
3.17563	159.547
3.18478	159.564
3.17289	159.581
3.18447	159.598
3.17411	159.615
3.18295	159.632
3.17655	159.648
3.18234	159.665
3.18782	159.682
3.19361	159.699
3.18539	159.716
3.17655	159.732
3.1863	159.749
3.18112	159.766
3.18965	159.784
3.17685	159.801
3.18904	159.817
3.18173	159.834
3.18965	159.851
3.1802	159.868
3.19148	159.885
3.18599	159.901
3.17929	159.918
3.18996	159.935
3.19636	159.952
3.18173	159.969
3.18904	159.985
3.19544	160.002
3.17685	160.019
3.18874	160.036
3.18295	160.052
3.17685	160.07
3.18264	160.086
3.18965	160.103
3.18386	160.12
3.1994	160.137
3.18234	160.153
3.1927	160.17
3.18752	160.187
3.18051	160.204
3.19057	160.22
3.18173	160.237
3.19087	160.254
3.19666	160.271
3.19087	160.288
3.18447	160.304
3.19392	160.321
3.18081	160.338
3.19178	160.355
3.17929	160.372
3.18539	160.389
3.17929	160.406
3.18752	160.423
3.19453	160.439
3.1802	160.456
3.19118	160.473
3.1991	160.49
3.18721	160.507
3.19666	160.524
3.18539	160.541
3.19971	160.558
3.18508	160.575
3.19422	160.592
3.18508	160.609
3.20154	160.625
3.19148	160.642
3.19727	160.659
3.18386	160.676
3.20306	160.693
3.1927	160.709
3.18234	160.726
3.19697	160.743
3.1866	160.76
3.19697	160.777
3.18721	160.794
3.19788	160.811
3.18417	160.828
3.20001	160.844
3.19239	160.861
3.20032	160.878
3.18569	160.895
3.19118	160.912
3.20032	160.929
3.18447	160.946
3.18965	160.962
3.18417	160.979
3.19361	160.996
3.18539	161.013
3.20001	161.03
3.19239	161.047
3.19788	161.063
3.18417	161.08
3.20062	161.097
3.18996	161.114
3.20123	161.131
3.19148	161.148
3.19971	161.165
3.18691	161.182
3.19697	161.199
3.1866	161.216
3.19483	161.233
3.18721	161.25
3.19971	161.267
3.18904	161.283
3.19697	161.3
3.20641	161.317
3.19209	161.334
3.20367	161.351
3.19666	161.367
3.18721	161.384
3.20641	161.401
3.18843	161.418
3.20245	161.435
3.19514	161.452
3.20641	161.469
3.19605	161.485
3.20976	161.502
3.20245	161.519
3.19666	161.536
3.20702	161.553
3.19636	161.57
3.21098	161.587
3.20276	161.604
3.19239	161.621
3.20397	161.638
3.21312	161.655
3.19453	161.671
3.20946	161.688
3.19544	161.705
3.21281	161.722
3.20641	161.739
3.21251	161.756
3.19757	161.772
3.21251	161.789
3.19666	161.806
3.20733	161.823
3.19483	161.84
3.20276	161.857
3.20794	161.873
3.19849	161.89
3.20519	161.907
3.19636	161.924
3.20733	161.941
3.20032	161.958
3.2055	161.974
3.19849	161.991
3.20916	162.008
3.19971	162.025
3.20946	162.042
3.19727	162.058
3.21129	162.075
3.1994	162.092
3.20641	162.109
3.19483	162.126
3.21281	162.142
3.19818	162.159
3.20702	162.176
3.19727	162.193
3.20702	162.21
3.19422	162.227
3.20306	162.244
3.19605	162.261
3.20763	162.278
3.19879	162.294
3.2058	162.311
3.19697	162.328
3.21312	162.345
3.21952	162.361
3.21098	162.378
3.19483	162.395
3.21952	162.412
3.21129	162.429
3.21677	162.445
3.20276	162.462
3.21312	162.479
3.20336	162.496
3.2122	162.513
3.20397	162.53
3.20976	162.547
3.20215	162.564
3.21068	162.581
3.20123	162.598
3.21129	162.614
3.20032	162.631
3.20611	162.648
3.2119	162.665
3.1991	162.681
3.2119	162.698
3.20276	162.715
3.20794	162.732
3.1991	162.749
3.20519	162.765
3.21342	162.782
3.20763	162.799
3.2183	162.815
3.21312	162.832
3.20184	162.849
3.21129	162.866
3.20306	162.883
3.21525	162.9
3.2058	162.917
3.2119	162.933
3.21799	162.95
3.20397	162.967
3.21281	162.984
3.20276	163.001
3.21251	163.017
3.20093	163.034
3.2122	163.051
3.20489	163.068
3.19849	163.086
3.20976	163.103
3.21616	163.119
3.20428	163.136
3.21251	163.153
3.20306	163.17
3.21434	163.187
3.20885	163.204
3.20367	163.221
3.21068	163.237
3.20154	163.255
3.21434	163.272
3.20733	163.289
3.21403	163.305
3.20641	163.323
3.21342	163.34
3.21952	163.356
3.2055	163.373
3.22134	163.39
3.21068	163.407
3.21769	163.424
3.20733	163.44
3.2186	163.457
3.20885	163.474
3.21982	163.491
3.21281	163.508
3.20763	163.526
3.21616	163.542
3.21068	163.559
3.22226	163.576
3.21281	163.593
3.20641	163.61
3.21159	163.638
3.20428	163.655
3.21251	163.672
3.20733	163.69
3.21281	163.706
3.20672	163.724
3.2119	163.742
3.20611	163.762
3.21129	163.779
3.21677	163.813
3.21068	163.83
3.21586	163.865
3.21007	163.884
3.21525	163.917
3.20976	163.938
3.21495	163.957
3.20946	164.076
3.21616	164.093
3.21037	164.11
3.2186	164.126
3.21312	164.144
3.21952	164.161
3.21373	164.178
3.22134	164.196
3.21586	164.214
3.22134	164.231
3.21525	164.248
3.22074	164.267
3.21434	164.284
3.22013	164.301
3.21403	164.318
3.22043	164.335
3.21495	164.354
3.22165	164.371
3.21586	164.388
3.22165	164.41
3.21464	164.426
3.21982	164.448
3.21434	164.465
3.22134	164.483
3.21464	164.5
3.21982	164.518
3.21464	164.535
3.21982	164.552
3.21403	164.57
3.22104	164.587
3.21586	164.606
3.22104	164.625
3.21586	164.647
3.22561	164.664
3.22043	164.681
3.22622	164.711
3.22013	164.728
3.22531	164.791
3.21952	164.808
3.22531	164.831
3.21952	164.85
3.22561	164.871
3.22013	164.893
3.22592	164.911
3.22074	164.928
3.22592	164.945
3.22043	164.962
3.22622	165.044
3.22074	165.061
3.22592	165.109
3.22043	165.143
3.22561	165.161
3.22013	165.179
3.22531	165.205
3.23049	165.232
3.22531	165.249
3.21982	165.267
3.22531	165.285
3.2311	165.313
3.22348	165.329
3.22957	165.346
3.22226	165.363
3.22866	165.38
3.22134	165.398
3.22866	165.415
3.22287	165.445
3.22927	165.462
3.23719	165.478
3.23079	165.495
3.23628	165.514
3.22988	165.531
3.2247	165.611
3.22988	165.63
3.2247	165.655
3.22988	165.672
3.2247	165.694
3.23018	165.714
3.225	165.733
3.23079	165.75
3.22561	165.768
3.23323	165.785
3.22744	165.801
3.23384	165.823
3.22805	165.839
3.23323	165.857
3.22744	165.873
3.23445	165.89
3.22713	165.907
3.23292	165.924
3.22683	165.943
3.23323	165.96
3.22805	165.978
3.23445	166.005
3.22866	166.023
3.23445	166.043
3.22744	166.059
3.23323	166.078
3.22592	166.094
3.23414	166.111
3.22896	166.128
3.23445	166.167
3.22927	166.185
3.23475	166.203
3.22957	166.22
3.23475	166.237
3.22957	166.254
3.23475	166.272
3.22957	166.292
3.23506	166.312
3.22927	166.329
3.23567	166.354
3.23018	166.371
3.23536	166.396
3.22988	166.415
3.23597	166.432
3.23049	166.449
3.23597	166.466
3.22957	166.483
3.23506	166.501
3.22835	166.53
3.23475	166.547
3.22866	166.737
3.23567	166.754
3.24237	166.781
3.23475	166.798
3.23993	166.824
3.23292	166.841
3.23932	166.858
3.23323	166.875
3.23871	166.892
3.23323	166.91
3.23902	166.927
3.23384	166.949
3.24176	166.965
3.23506	166.982
3.24054	166.999
3.23506	167.017
3.24085	167.034
3.23353	167.05
3.23932	167.07
3.23414	167.097
3.23993	167.114
3.24542	167.399
3.2375	167.415
3.24298	167.433
3.2375	167.45
3.24268	167.467
3.24786	167.55
3.24054	167.567
3.24572	167.598
3.24054	167.615
3.24633	167.643
3.24085	167.66
3.24694	167.679
3.24146	167.697
3.24664	167.714
3.24054	167.731
3.24633	167.748
3.23963	167.766
3.24694	167.783
3.24146	167.802
3.24725	167.818
3.24207	167.835
3.24786	167.854
3.24176	167.871
3.24694	167.894
3.24115	167.911
3.24633	167.928
3.24085	167.945
3.24603	167.962
3.24085	168.01
3.24816	168.027
3.24176	168.044
3.24694	168.061
3.24176	168.126
3.24755	168.143
3.24237	168.161
3.24908	168.178
3.24359	168.195
3.24938	168.212
3.2439	168.253
3.2506	168.27
3.24481	168.288
3.2509	168.305
3.24511	168.321
3.2509	168.338
3.24511	168.357
3.25212	168.374
3.24664	168.391
3.25212	168.41
3.24603	168.427
3.25365	168.443
3.24847	168.46
3.25487	168.48
3.24725	168.497
3.25334	168.514
3.24542	168.531
3.2506	168.55
3.24542	168.572
3.2506	168.592
3.24542	168.633
3.2509	168.65
3.24572	168.676
3.25182	168.693
3.24664	168.711
3.25395	168.729
3.24694	168.746
3.25212	168.767
3.24664	168.813
3.25212	168.83
3.2573	169.084
3.2503	169.101
3.25578	169.123
3.2506	169.144
3.25578	169.161
3.26127	169.4
3.25426	169.417
3.25944	169.444
3.25334	169.461
3.25852	169.479
3.25334	169.497
3.25913	169.515
3.25304	169.532
3.25822	169.55
3.2634	169.585
3.25761	169.602
3.26401	169.635
3.25456	169.652
3.25974	169.669
3.25456	169.726
3.25974	169.743
3.25456	169.782
3.26035	169.799
3.26553	170.001
3.25852	170.018
3.26492	170.04
3.25883	170.056
3.26431	170.074
3.25883	170.091
3.26462	170.108
3.25944	170.127
3.26553	170.144
3.26005	170.162
3.26553	170.185
3.25974	170.203
3.26523	170.22
3.26005	170.237
3.26523	170.254
3.25944	170.296
3.26462	170.313
3.2698	170.478
3.26218	170.495
3.26767	170.512
3.26188	170.529
3.26736	170.547
3.26188	170.563
3.26736	170.58
3.26218	170.598
3.26736	170.616
3.26157	170.642
3.26675	170.659
3.27193	170.766
3.26553	170.782
3.27102	170.799
3.26492	170.816
3.27041	170.839
3.2637	170.857
3.26888	170.874
3.27437	170.925
3.26706	170.942
3.27224	170.964
3.26706	170.981
3.27376	170.999
3.26797	171.016
3.27346	171.033
3.26675	171.05
3.27285	171.067
3.26736	171.084
3.27285	171.101
3.26736	171.118
3.27285	171.14
3.26767	171.159
3.27285	171.177
3.26736	171.195
3.27376	171.213
3.26797	171.229
3.27376	171.246
3.26858	171.264
3.27376	171.282
3.26858	171.3
3.27437	171.317
3.26888	171.334
3.27467	171.351
3.26919	171.368
3.27437	171.385
3.26919	171.407
3.27498	171.424
3.2698	171.443
3.2765	171.459
3.2701	171.477
3.27559	171.494
3.2701	171.513
3.27528	171.53
3.2701	171.555
3.2765	171.572
3.27102	171.594
3.2765	171.611
3.27132	171.628
3.27681	171.645
3.27163	171.664
3.27742	171.681
3.27163	171.699
3.27711	171.717
3.27193	171.734
3.27864	171.751
3.27346	171.768
3.27894	171.797
3.27346	171.813
3.27925	171.835
3.27376	171.852
3.27955	171.871
3.27407	171.888
3.27925	171.911
3.27407	171.928
3.27925	171.945
3.27346	171.964
3.27864	171.988
3.27346	172.009
3.27894	172.028
3.27376	172.045
3.27955	172.068
3.27346	172.088
3.27864	172.106
3.27346	172.145
3.28077	172.162
3.27559	172.18
3.28077	172.201
3.27528	172.219
3.28077	172.236
3.27559	172.262
3.28077	172.279
3.28595	172.551
3.27894	172.568
3.28443	172.585
3.27925	172.602
3.28473	172.62
3.27955	172.637
3.28625	172.654
3.28107	172.672
3.28656	172.689
3.28138	172.707
3.28656	172.725
3.28138	172.748
3.28747	172.765
3.28229	172.782
3.28778	172.799
3.2826	172.817
3.28778	172.835
3.28229	172.852
3.289	172.868
3.28229	172.887
3.28839	172.903
3.28321	172.922
3.28839	172.942
3.28321	172.963
3.28839	172.981
3.28321	172.999
3.289	173.016
3.28382	173.046
3.28961	173.063
3.28443	173.083
3.28961	173.101
3.28443	173.12
3.29052	173.138
3.28534	173.156
3.29052	173.173
3.28534	173.19
3.29052	173.207
3.28534	173.232
3.29113	173.249
3.28595	173.267
3.29113	173.284
3.28595	173.369
3.29113	173.386
3.29662	173.514
3.289	173.531
3.29448	173.549
3.2893	173.567
3.29479	173.587
3.28961	173.604
3.29479	173.621
3.289	173.638
3.29418	173.656
3.289	173.673
3.29418	173.69
3.28839	173.714
3.29418	173.732
3.28869	173.769
3.29509	173.786
3.28991	173.804
3.29601	173.821
3.29083	173.839
3.29692	173.869
3.29174	173.89
3.29783	173.906
3.29265	173.924
3.29783	173.953
3.29265	173.975
3.29783	173.992
3.29265	174.011
3.29783	174.037
3.29265	174.091
3.29814	174.108
3.29296	174.132
3.29814	174.15
3.30363	174.4
3.29753	174.417
3.30271	174.434
3.29753	174.451
3.30271	174.471
3.29631	174.488
3.3018	174.505
3.29662	174.522
3.3018	174.539
3.29662	174.558
3.30363	174.575
3.29753	174.592
3.30332	174.609
3.29753	174.63
3.30637	174.647
3.29997	174.664
3.30576	174.681
3.29997	174.698
3.30576	174.715
3.30058	174.733
3.30637	174.75
3.29905	174.767
3.30698	174.784
3.30119	174.801
3.30637	174.856
3.30058	174.873
3.30576	174.889
3.30027	174.916
3.30698	174.933
3.30149	174.951
3.30759	174.97
3.30119	174.989
3.30728	175.005
3.30149	175.025
3.30698	175.042
3.3018	175.103
3.30759	175.12
3.3021	175.152
3.3082	175.169
3.31338	175.518
3.30759	175.535
3.31277	175.564
3.30698	175.582
3.31216	175.6
3.30667	175.616
3.31185	175.634
3.30667	175.654
3.31277	175.671
3.30759	175.714
3.31307	175.733
3.30789	175.766
3.31338	175.783
3.3082	175.804
3.31429	175.823
3.30911	175.84
3.3146	175.858
3.30942	175.884
3.31673	175.901
3.31063	175.918
3.31734	175.935
3.30972	175.952
3.3149	175.972
3.30972	176.066
3.31642	176.083
3.31124	176.111
3.31734	176.128
3.31216	176.145
3.31795	176.161
3.31277	176.178
3.31825	176.196
3.31307	176.213
3.31825	176.234
3.31277	176.251
3.31825	176.276
3.31277	176.296
3.31795	176.319
3.31277	176.336
3.31795	176.367
3.31277	176.411
3.31795	176.428
3.31277	176.461
3.31795	176.5
3.32313	176.619
3.31764	176.636
3.32282	176.732
3.31764	176.749
3.32496	176.767
3.31917	176.784
3.32435	176.892
3.31856	176.909
3.32374	176.926
3.31734	176.943
3.32343	176.96
3.31734	176.978
3.3277	176.995
3.3216	177.012
3.32892	177.028
3.32374	177.045
3.31795	177.077
3.32435	177.094
3.31886	177.157
3.32465	177.174
3.33044	177.462
3.32496	177.479
3.33014	177.505
3.32435	177.524
3.33014	177.541
3.32465	177.558
3.32983	177.577
3.32465	177.595
3.32983	177.612
3.32404	177.629
3.32953	177.653
3.32374	177.67
3.32922	177.687
3.32404	177.704
3.32953	177.723
3.32435	177.739
3.32953	177.763
3.32435	177.78
3.33075	177.797
3.32496	177.814
3.33105	177.835
3.32526	177.851
3.33044	177.87
3.32496	177.895
3.33136	177.913
3.32587	177.929
3.33105	177.95
3.32587	177.967
3.33197	178.014
3.32587	178.031
3.33105	178.049
3.32526	178.068
3.33105	178.085
3.33623	178.535
3.33105	178.552
3.33623	178.576
3.33075	178.594
3.33593	178.626
3.33075	178.66
3.33593	178.677
3.34233	179.125
3.33715	179.141
3.34324	179.311
3.33745	179.329
3.34263	179.377
3.33715	179.394
3.34233	179.412
3.33684	179.468
3.34233	179.485
3.33715	179.511
3.34294	179.535
3.33776	179.553
3.34294	179.587
3.33776	179.607
3.34385	179.626
3.33837	179.656
3.34385	179.675
3.33867	179.713
3.34446	179.73
3.33928	179.759
3.34507	179.776
3.33989	179.812
3.34598	179.83
3.34019	179.847
3.34537	179.866
3.33989	179.887
3.34629	179.904
3.34111	179.924
3.34629	179.977
3.34111	180.007
3.3469	180.038
3.34172	180.055
3.3469	180.096
3.35238	180.467
3.34629	180.484
3.35208	180.508
3.34629	180.525
3.35147	180.546
3.34598	180.565
3.35177	180.588
3.34659	180.608
3.35269	180.625
3.34751	180.643
3.35269	180.664
3.34751	180.683
3.3536	180.7
3.34812	180.718
3.3533	180.735
3.34812	180.806
3.3533	180.823
3.34812	180.848
3.3536	180.865
3.34842	180.902
3.3536	180.919
3.35878	181.288
3.3536	181.305
3.35939	181.356
3.3533	181.374
3.35848	181.39
3.35299	181.412
3.35817	181.429
3.35817	181.929
3.36335	181.946
3.35787	181.973
3.36335	181.996
3.35817	182.013
3.36335	182.064
3.35817	182.083
3.36335	182.107
3.35787	182.126
3.36305	182.144
3.36823	182.428
3.36153	182.445
3.36701	182.465
3.36153	182.483
3.36823	182.502
3.36305	182.519
3.36854	182.539
3.36275	182.556
3.36793	182.593
3.36275	182.612
3.36854	182.629
3.36335	182.646
3.36854	182.663
3.36335	182.683
3.36854	182.7
3.37006	183.2
3.37585	183.556
3.37036	183.576
3.37554	183.625
3.38072	184.115
3.37554	184.132
3.38072	184.151
3.37524	184.168
3.38042	184.196
3.37524	184.213
3.38042	184.231
3.37524	184.264
3.38072	184.286
3.38651	184.75
3.38103	184.767
3.38651	184.784
3.38042	184.802
3.38591	184.822
3.38072	184.839
3.38621	184.857
3.38103	184.878
3.38682	184.899
3.38164	184.924
3.38743	184.946
3.38194	184.963
3.38712	184.992
3.38164	185.016
3.38682	185.037
3.392	185.454
3.38651	185.471
3.392	185.5
3.38651	185.517
3.3923	185.575
3.38682	185.592
3.392	185.624
3.3923	186.124
3.39749	186.224
3.392	186.244
3.39749	186.261
3.3923	186.278
3.39749	186.299
3.3923	186.316
3.39749	186.335
3.39962	186.835
3.4048	187.125
3.39901	187.143
3.40449	187.161
3.39931	187.187
3.4051	187.204
3.39992	187.226
3.40541	187.261
3.40023	187.279
3.40571	187.297
3.41089	187.695
3.4051	187.712
3.41089	187.737
3.4048	187.754
3.40998	187.777
3.4048	187.795
3.4115	187.818
3.40602	187.835
3.4112	187.866
3.40602	187.883
3.41242	187.902
3.40632	187.919
3.41211	187.936
3.40663	187.953
3.41211	187.983
3.40693	188.002
3.41242	188.02
3.40724	188.037
3.41272	188.053
3.40724	188.07
3.41242	188.097
3.40724	188.168
3.41303	188.185
3.40724	188.204
3.41394	188.221
3.40876	188.241
3.41607	188.264
3.40968	188.281
3.41516	188.3
3.40968	188.317
3.41486	188.346
3.40937	188.363
3.41455	188.38
3.40937	188.465
3.41547	188.482
3.41028	188.501
3.41577	188.517
3.41059	188.536
3.41577	188.553
3.41059	188.574
3.41577	188.591
3.40998	188.609
3.4176	188.625
3.41181	188.642
3.41851	188.659
3.41211	188.676
3.4176	188.696
3.41181	188.713
3.41729	188.73
3.41181	188.769
3.41729	188.787
3.41211	188.836
3.41821	188.854
3.41303	188.904
3.41821	188.923
3.41272	188.957
3.41851	188.974
3.42461	189.406
3.41699	189.422
3.42217	189.441
3.41699	189.46
3.42339	189.479
3.4179	189.497
3.42308	189.514
3.4179	189.546
3.42308	189.563
3.42857	189.984
3.42308	190.001
3.42826	190.08
3.42308	190.097
3.42826	190.114
3.42308	190.134
3.42857	190.15
3.42339	190.168
3.42918	190.195
3.424	190.212
3.42979	190.241
3.42461	190.259
3.43009	190.279
3.4243	190.296
3.42948	190.314
3.4243	190.331
3.42948	190.349
3.43497	190.606
3.42918	190.623
3.43466	190.642
3.42918	190.659
3.43436	190.706
3.42887	190.727
3.43619	190.744
3.43101	190.761
3.44045	190.779
3.43345	190.795
3.43893	190.812
3.43284	190.829
3.44198	190.846
3.43558	190.863
3.4435	190.88
3.43588	190.897
3.44289	190.914
3.43619	190.931
3.44198	190.948
3.43466	190.965
3.44015	190.982
3.44533	191.01
3.43741	191.026
3.44899	191.043
3.4432	191.061
3.45082	191.079
3.44472	191.096
3.43893	191.112
3.43314	191.131
3.44167	191.148
3.44716	191.165
3.44015	191.182
3.44655	191.198
3.43984	191.216
3.45082	191.233
3.44472	191.25
3.45112	191.267
3.43741	191.284
3.44289	191.301
3.43588	191.318
3.44533	191.334
3.44015	191.352
3.44807	191.369
3.44228	191.386
3.45264	191.402
3.44594	191.419
3.45356	191.437
3.44563	191.454
3.45082	191.475
3.44167	191.492
3.44929	191.509
3.44381	191.525
3.43863	191.542
3.44685	191.559
3.45203	191.581
3.44137	191.598
3.44777	191.615
3.44228	191.632
3.44746	191.657
3.43527	191.674
3.44228	191.69
3.4371	191.708
3.4435	191.725
3.45082	191.742
3.44228	191.759
3.43649	191.776
3.4435	191.793
3.43436	191.81
3.44106	191.834
3.43558	191.851
3.42979	191.871
3.43497	191.888
3.44228	191.905
3.4371	191.923
3.44442	191.94
3.45082	191.957
3.44503	191.974
3.45021	191.998
3.44198	192.015
3.43223	192.032
3.43924	192.049
3.44594	192.065
3.43741	192.087
3.44259	192.104
3.44868	192.123
3.43619	192.139
3.45142	192.156
3.44259	192.173
3.44777	192.19
3.43893	192.206
3.44746	192.223
3.45386	192.242
3.44807	192.259
3.44259	192.282
3.44868	192.302
3.44198	192.326
3.44929	192.343
3.4435	192.364
3.45173	192.381
3.44594	192.398
3.45417	192.418
3.44868	192.434
3.45386	192.452
3.44868	192.468
3.4435	192.498
3.4496	192.515
3.44442	192.534
3.4496	192.553
3.44381	192.57
3.4499	192.587
3.44411	192.609
3.44929	192.626
3.44411	192.643
3.45051	192.66
3.44533	192.68
3.45203	192.696
3.44198	192.713
3.45112	192.73
3.44563	192.749
3.45173	192.769
3.44655	192.792
3.45356	192.809
3.44838	192.826
3.45356	192.843
3.44838	192.867
3.45813	192.884
3.45264	192.901
3.44289	192.917
3.45173	192.934
3.44624	192.954
3.45142	192.971
3.45722	192.988
3.4499	193.005
3.45691	193.022
3.4496	193.038
3.45722	193.055
3.45051	193.072
3.45569	193.089
3.45051	193.106
3.45843	193.123
3.45112	193.14
3.45965	193.157
3.45447	193.174
3.44929	193.2
3.45782	193.217
3.45264	193.234
3.45782	193.25
3.45051	193.267
3.45782	193.284
3.45264	193.305
3.45965	193.322
3.4496	193.339
3.45813	193.356
3.45234	193.373
3.45782	193.389
3.45264	193.409
3.46148	193.426
3.456	193.443
3.46331	193.463
3.45813	193.48
3.46331	193.497
3.45386	193.514
3.46057	193.53
3.45539	193.548
3.46057	193.565
3.45386	193.582
3.46087	193.598
3.45569	193.615
3.46118	193.632
3.45539	193.65
3.46087	193.667
3.45447	193.684
3.46026	193.703
3.45295	193.719
3.45965	193.736
3.45417	193.753
3.46118	193.771
3.45569	193.787
3.46118	193.804
3.45478	193.822
3.46026	193.839
3.46636	193.856
3.46057	193.873
3.46636	193.891
3.45935	193.908
3.46575	193.925
3.46057	193.942
3.45539	193.959
3.46361	193.975
3.45569	193.992
3.46453	194.009
3.46971	194.028
3.4627	194.045
3.4688	194.062
3.46179	194.079
3.46758	194.096
3.45965	194.113
3.46483	194.132
3.45813	194.149
3.46819	194.165
3.46026	194.182
3.46697	194.199
3.46148	194.216
3.45447	194.239
3.46422	194.256
3.45874	194.274
3.46453	194.291
3.45935	194.309
3.46636	194.326
3.46057	194.343
3.46605	194.36
3.45996	194.377
3.46636	194.394
3.45965	194.411
3.46605	194.428
3.47154	194.447
3.45904	194.464
3.46636	194.481
3.46087	194.498
3.46636	194.515
3.45904	194.532
3.46575	194.549
3.46057	194.567
3.47001	194.584
3.45996	194.601
3.47184	194.618
3.46636	194.634
3.47154	194.652
3.46087	194.669
3.46697	194.686
3.46179	194.703
3.47001	194.719
3.46301	194.736
3.4688	194.819
3.46179	194.836
3.46819	194.853
3.4627	194.87
3.46849	194.886
3.4627	194.903
3.47032	194.92
3.46422	194.937
3.47062	194.954
3.46331	194.972
3.4694	194.988
3.4624	195.005
3.47001	195.022
3.46392	195.039
3.4691	195.056
3.46361	195.073
3.47276	195.09
3.46361	195.107
3.4688	195.125
3.46331	195.141
3.47062	195.158
3.46514	195.175
3.47032	195.212
3.46361	195.229
3.47093	195.246
3.46453	195.263
3.47001	195.299
3.46331	195.317
3.4688	195.334
3.47428	195.352
3.46392	195.369
3.47245	195.386
3.46453	195.403
3.47123	195.42
3.46605	195.437
3.47154	195.456
3.47733	195.473
3.46849	195.49
3.4755	195.507
3.46575	195.524
3.47123	195.541
3.46605	195.559
3.47184	195.577
3.46636	195.593
3.47215	195.61
3.46636	195.627
3.47367	195.644
3.47946	195.662
3.47398	195.679
3.46758	195.705
3.47855	195.722
3.47154	195.739
3.47733	195.757
3.47093	195.773
3.47672	195.791
3.4688	195.808
3.47489	195.825
3.4691	195.842
3.47672	195.859
3.47154	195.876
3.47763	195.894
3.46971	195.911
3.47519	195.928
3.4688	195.945
3.47398	195.962
3.47946	195.979
3.47215	195.996
3.47946	196.014
3.47001	196.03
3.4755	196.048
3.47032	196.066
3.4755	196.089
3.46849	196.107
3.47519	196.124
3.46971	196.141
3.47733	196.157
3.47184	196.176
3.47977	196.193
3.47245	196.21
3.47855	196.227
3.47215	196.244
3.48007	196.261
3.47428	196.278
3.4819	196.295
3.4758	196.312
3.4819	196.365
3.47184	196.382
3.47946	196.399
3.47215	196.416
3.47794	196.433
3.47123	196.454
3.48038	196.47
3.47398	196.487
3.47916	196.504
3.48434	196.521
3.47672	196.538
3.48464	196.555
3.47733	196.572
3.48312	196.598
3.47763	196.615
3.48403	196.632
3.47733	196.649
3.48403	196.666
3.4755	196.683
3.48342	196.7
3.47672	196.718
3.48617	196.735
3.47763	196.752
3.48525	196.768
3.47977	196.786
3.48647	196.803
3.47855	196.82
3.48982	196.836
3.48464	196.853
3.47824	196.871
3.48464	196.888
3.47946	196.909
3.49013	196.926
[truncated: 3,994 more rows]

## Sheet: Fig. 2b
Voltage profile			in-situ XRD
Voltage (V)	Test time (min)		2θ (degree)
2.16755	0.01695		17.7777	190.552	106.681	157.438	157.629	213.111	72.085	129.5	147.996	141.684	102.876	166.661	102.186	102.472	141.676	107.934	167.689	96.396	161.77	130.454	93.0942	137.605	78.0845	164.538	129.078	115.653	119.01	105.54	103.805	85.6469	194.826	89.0928	88.4637	88.6454	55.835	121.715	0	121.224	109.782	106.396	120.774	194.47	125.91	217.214	216.957	211.702	233.448
2.1904	0.0339		17.8167	337.524	295.49	191.501	182.545	241.093	213.728	266.779	237.958	160.85	135.928	160.992	188.882	115.889	70.8238	127.784	113.509	120.161	113.332	120.984	122.253	72.5678	73.3091	95.3261	97.0662	138.728	132.484	93.1169	122.85	120.806	70.7165	135.856	161.666	62.2079	157.108	79.3275	154.838	103.179	132.414	167.52	219.208	284.765	322.809	348.746	333.389	279.904	336.204
2.20442	0.05085		17.8557	519.043	425.134	363.946	351.954	379.277	369.032	446.922	395.965	291.659	193.619	261.134	217.747	206.589	221.138	337.374	271.516	237.34	280.652	250.169	187.164	150.59	177.673	82.9778	55.8244	59.2131	136.792	105.748	50.4349	145.385	118.156	106.86	38.2889	97.2455	75.6684	111.863	147.73	115.046	166.825	155.431	365.852	358.61	554.528	651.481	556.042	543.541	532.517
2.21631	0.0678		17.8947	739.397	699.597	590.545	508.527	554.566	552.242	440.305	469.903	446.704	336.298	368.802	435.892	384.565	442.393	390.579	353.318	398.156	334.763	297.455	416.543	206.95	245.727	137.668	219.105	133.617	72.9021	153.403	145.976	111.259	137.854	91.0369	90.2536	196.294	106.498	146.722	102.228	202.344	290.041	444.675	569.006	694.913	899.593	947.845	1010.39	952.662	872.357
2.22575	0.08475		17.9337	1269.78	987.324	869.266	787.005	853.758	912.479	894.869	848.483	677.312	671.526	600.67	607.522	604.365	693.258	688.779	680.341	678.16	680.881	656.335	643.049	502.708	471.219	348.243	206.916	211.963	143.602	99.923	106.388	108.176	48.3281	69.2241	163.506	49.2468	129.343	121.357	308.101	341.973	415.689	694.673	969.213	1253.13	1483.8	1509.77	1520.17	1545.33	1547.37
2.23276	0.1017		17.9727	1684.25	1612.46	1297.58	1260.42	1296.12	1415.81	1388.1	1250.45	1142.74	992.707	1091.99	943.141	1097.39	1084.59	1166.56	1178.51	1150.63	1118.59	1050.99	911.611	877.313	685.285	539.645	341.449	267.417	198.503	118.259	120.324	40.0235	125.536	134.198	146.663	113.584	172.698	273.444	430.438	558.639	850.639	1195.97	1718.33	2018.52	2227.73	2390.85	2432.35	2346.74	2410.05
2.24099	0.11865		18.0117	2538.65	2392.76	1985.96	1909.43	2122.74	2159.2	2137.67	1926.58	1768.21	1675.76	1672.46	1690.48	1796.51	1760.39	1914.67	1821.23	1838.48	1708.5	1778.82	1610.05	1439.34	1162.15	878.925	794.019	571.487	344.259	305.695	184.62	166.353	143.302	137.842	91.9703	108.707	74.4398	458.634	813.381	1073.23	1387.64	1906.16	2599.05	3190.21	3618.21	3843.24	3719.68	3832.31	3665.91
2.24617	0.1356		18.0507	3848.87	3454.18	3062.45	2987.55	3168.67	3283.82	3064.95	3022.92	2691.22	2588.56	2634.29	2596.16	2729.42	2771.75	2821.6	2882.07	2814.31	2843.34	2862.91	2541.33	2292.68	1909.77	1548.54	1245.49	891.509	649.954	477.503	365.294	296.712	136.005	142.961	51.183	161.958	356.431	815.705	1345.12	1757.22	2223.72	3056.4	4035.63	4984.91	5726.22	5902	5799.24	5762.74	5626.57
2.25166	0.15255		18.0897	5678.4	5299.23	4680.68	4428.75	4704.9	4979.81	4748.72	4533.34	4222.56	4023.54	3911.36	4051.67	4131.92	4174.36	4305.25	4271.03	4280.55	4333.77	4424.2	4041.76	3691.52	3054.72	2514.92	1994.37	1464.6	1126.08	856.638	553.913	447.376	325.909	157.347	174.112	170.963	546.812	1350.37	2160.49	2891.24	3585.53	4804.44	6438.92	7922.39	8909.56	9363.49	9102.24	8989.39	8879.55
2.25714	0.1695		18.1287	8747.73	8100.13	7049.87	6755.65	7065.1	7568.28	7333.45	6989.46	6373.13	6117.5	6075.08	6164.98	6429.45	6292.82	6520.83	6741.68	6756.67	6775.12	6747.28	6353	5821.9	4786.09	3897.43	3153.16	2511.42	1952.91	1553.06	999.595	722.026	474.791	325.875	261.962	379.462	1059.82	2160.9	3349.09	4527.26	5587.97	7778.77	9980.93	12052.5	13547.9	14156.9	13842.3	13807.1	13806.5
2.26263	0.18645		18.1677	13216.8	12464.4	10943.6	10596.2	11048.1	11620	11471.3	11006.2	9967.88	9433.33	9234.34	9578.92	9894.03	9883.9	10092.3	10343.9	10408.8	10314.7	10392	9689.9	8734.4	7364.07	6092.47	4970.57	3913.43	3115.15	2539.28	1790.76	1316.14	1013.4	597.174	380.07	737.607	1707.6	3492.47	5387.6	7278.19	9000.31	11639.4	14109.3	15816	17022.7	17970.9	18034.7	18441.7	18680.3
2.26842	0.2039		18.2067	17389.9	17418.2	15974.4	15570.4	16262.8	17129.6	16810.4	16038.8	14932.1	14285.2	14072	14476.3	14877.5	14721.5	15015.1	15293.7	15151.2	14891.8	15048.6	13886.9	12844.3	10981.5	9112.5	7535.14	6131.78	4886.23	3930.08	2944.46	2154.04	1682.55	1211.94	916.591	1239.65	2777.37	5533.42	8345.83	10827.5	12481.4	14877.1	15234.8	15137.3	15370	16225.8	16563.8	17538.2	18117.7
2.2736	0.22424		18.2457	15999.5	17673.8	18642.9	18815.6	19446.3	20000	19718.6	19657.2	19307	19056.5	18912.2	19221.3	19478.7	18985.6	19087	19103.2	18518.1	18225.8	18381.8	17566.6	16778.3	14894.8	12869	10810.4	9133.23	7319.28	6002.57	4668.86	3560.63	2691.5	2072.25	1491.54	2042.05	4408.46	8372.24	11665.4	13519.8	14035	13963.1	12310.3	11079.2	10747.9	11155.1	11531.5	12262.2	12768.2
2.27939	0.24543		18.2847	10056.5	11986.5	14129.8	15042.5	15344.4	15772.7	15810.2	16583.2	17939.8	18638.8	18685.8	18763.9	18709.7	17938	17950.7	17720	16950.7	16759.6	17348.8	17539.1	17936.8	16929	15856.6	14139.2	12512.6	10406.2	8821.14	6882.54	5399.37	4170.05	3235.92	2399.34	3309.35	6739.65	11603.5	13428.7	13323.3	12117.4	10473.7	8484.56	7538.47	7177.09	7390.52	7296.99	7514.1	7664.33
2.28457	0.26747		18.3237	5319.08	6559.92	8064.78	8728.82	9098.74	9312.6	9554.25	10430	12133.1	13177.1	13313.9	13269	13220.1	12751.5	12611.4	12562.7	12113.3	12216.1	12910.7	13640.8	15102.6	15839.6	16182.3	15903.8	15052.9	13510.8	11987.7	9619.51	7608.68	5896.83	4782.33	3638.69	4897.93	9708.38	13454.3	12220.9	10536.2	8750.61	7457.55	6125.84	5461	5229.41	5311.42	5141.3	5129.36	5102.54
2.28975	0.29205		18.3627	3039.74	3485.18	4043.65	4389.98	4613.52	4908.76	5121.88	5794.86	6644.52	7334.79	7486.78	7596.11	7550.8	7318.78	7483.35	7605.58	7343.87	7658.14	8096.56	9007.46	10405.5	11625.4	12928.6	14264.5	14945.2	14736.2	14166	12094.5	9850.78	7785.62	6266.43	4752.65	6535.46	12169.3	12144.5	8997.11	7319.12	6080.91	5265.94	4420.92	3998.24	3888.22	3838.75	3643.17	3582.6	3548.65
2.29493	0.31239		18.4017	1584.38	1777.08	2032.18	2195.99	2339.94	2562.41	2638.52	3070.13	3361.25	3734.52	3844.88	3880.6	3955.5	3952.37	4106.96	4082.14	4119.02	4328.43	4762.85	5396.3	6292.95	7359.45	8640.27	10155.3	11869.4	13088.2	14090.2	13071	11343.4	9359.05	7548.17	5745.78	8192.73	12604.1	8848.18	5847.23	4791.76	3938.18	3506.88	2811.06	2633.42	2484.35	2385.28	2284.44	2267.27	2266.96
2.30011	0.33951		18.4407	689.536	857.479	941.69	1040.35	1106.11	1249.3	1305.01	1608.55	1822.85	1921.43	1874.7	1973.64	2144.2	2072.49	2123.14	2202.71	2330.17	2458.83	2687.74	3034.45	3660.46	4355.07	5323.95	6453.22	8099.37	9665.34	11760.1	12333.8	11961.5	10379.5	8690.82	6829.87	9747.33	10606.7	5719.49	3728.55	3008.18	2425.54	2150.67	1670.51	1528.31	1416.65	1378.81	1303.29	1214.86	1179.86
2.30529	0.36324		18.4797	318.65	411.491	484.667	510.651	520.144	615.884	702.218	882.349	1007.87	1085.21	1076.37	1116.44	1150.65	1123.8	1202.39	1276.31	1296.22	1410.14	1516.08	1744.28	2248.25	2703.72	3308.84	4121.52	5128.52	6412.28	8444.7	9984.67	11109	10799.4	9735.79	8004.88	10769.3	7644.39	3765.26	2563.45	2001.87	1696.08	1338.65	1046.12	972.889	868.971	783.313	656.039	731.948	624.716
2.31047	0.3929		18.5187	241.618	196.673	263.248	295.756	287.854	318.462	343.699	516.172	721.216	693.032	705.431	626.543	728.523	693.88	667.562	756.103	790.462	799.452	994.252	1110.22	1338.16	1697.43	2122.54	2640.84	3423.98	4217.09	5668.1	7143.4	8861.89	9863.26	9923.53	8766.89	10349.2	5061.03	2537.74	1778.71	1344.18	1117.47	910.16	733.609	767.098	614.767	466.344	423.551	370.73	370.467
2.31565	0.41833		18.5577	198.015	144.651	173.638	219.259	178.794	178.404	230.399	392.999	483.882	531.56	501.792	425.345	416.152	465.667	460.853	399.329	477.304	531.79	540.325	675.527	788.204	1065.88	1354.38	1777.7	2346.11	2886.97	3827.09	4819.99	6347.6	7905.96	9121.76	8887.54	8411.21	3525.22	1931.9	1303.63	989.576	836.817	659.791	612.802	485.872	407.981	380.698	336.313	234.287	230.662
2.32083	0.44799		18.5967	201.004	148.025	240.881	177.712	192.739	204.975	228.002	289.006	296.265	431.746	421.045	421.629	368.523	392.662	396.492	428.789	303.601	340.348	376.276	468.538	631.569	768.075	892.04	1225.08	1684.01	2018.82	2730.71	3466.25	4467.02	5850.84	7418.84	8182.82	6034.07	2604.53	1372.29	997.573	824.272	703.301	676.377	494.496	489.095	356.82	371.299	149.92	214.145	180.535
2.32601	0.4802		18.6357	294.737	379.94	326.277	276.652	291.26	330.201	253.007	301.402	461.701	534.909	524.268	393.155	446.396	442.329	422.153	462.909	364.855	459.822	509.212	472.099	510.654	663.472	836.153	959.705	1213.12	1511.06	1983.16	2539.5	3230.56	4202.86	5543.88	6722.07	4336.37	2114.45	1073.05	894.049	729.868	643.279	648.952	526.435	573.913	494.211	380.741	227.62	284.246	222.036
2.33119	0.50901		18.6747	526.849	552.459	533.29	505.81	428.835	507.409	397.894	412.175	604.304	636.369	633.821	638.983	618.289	576.383	629.273	599.862	529.135	610.952	587.188	607.443	644.74	782.185	850.257	869.85	1045.02	1205.34	1557.09	2000.28	2565.66	3219.06	4126.12	5235.55	3330.33	1680.54	985.494	821.233	879.27	747.943	766.845	777.487	668.235	529.639	473.844	408.969	381.471	396.24
2.33637	0.54427		18.7137	607.171	577.582	612.169	554.644	457.318	541.292	437.818	487.401	577.666	600.277	562.03	647.499	637.522	682.718	578.622	626.885	620.657	548.778	641.94	635.705	684.975	643.098	741.104	792.754	918.867	1002.12	1307.56	1579.89	1926.04	2435.15	3123.54	4049.4	2563.27	1361.08	872.788	867.95	898.625	726.835	855.091	784.848	669.162	580.224	482.794	461.83	440.082	525.075
2.34155	0.57902		18.7527	376.671	352.349	412.861	333.982	319.72	362.784	286.704	354.599	301.835	362.741	403.565	409.157	408.359	400.361	404.837	463.06	395.798	357.764	401.081	447.242	485.256	508.733	544.025	519.603	621.816	636.153	825.358	1007.29	1302.92	1634.4	2202.2	2768.17	1799.97	969.557	618.049	621.809	641.769	546.586	696.961	625.839	459.953	329.89	362.166	294.969	242.097	278.56
2.34674	0.61546		18.7917	171.764	213.213	131.577	163.384	95.9391	150.944	94.1419	119.593	156.862	163.4	164.427	210.681	214.707	161.909	139.147	211.238	268.106	224.991	109.472	211.82	216.647	215.644	281.702	212.664	226.808	336.371	497.614	563.767	784.082	949.995	1442.02	1826.08	1140.91	617.98	465.673	423.725	397.831	380.042	454.89	362.851	234.885	137.56	136.143	116.553	138.178	99.2545
2.35192	0.65021		18.8307	53.5615	122.074	110.334	51.431	110.468	79.022	98.3268	61.2787	106.609	103.222	16.5848	88.8196	97.0049	114.774	110.997	130.907	197.967	106.918	161.308	112.787	124.586	105.237	140.879	134.166	156.909	247.932	280.88	315.384	466.911	633.176	925.151	1309.64	735.47	376.745	282.417	233.624	283.777	287.123	239.932	241.066	109.377	45.0553	47.1534	52.8174	103.172	31.8571
2.3571	0.68665		18.8697	103.646	84.8383	124.039	98.6565	58.678	68.6575	62.4129	101.935	102.057	108.554	124.585	103.419	92.2749	111.732	89.9885	83.567	110.55	111.995	107.202	67.7002	117.688	111.236	110.196	122.641	105.547	145.937	185.719	150.025	266.701	486.697	574.667	874.297	554.763	351.84	250.974	213.704	276.76	225.325	141.455	71.4637	127.393	98.5388	99.0716	106.469	86.4792	80.8226
2.36228	0.72564		18.9087	117.045	119.476	115.887	132.067	113.176	137.558	148.74	105.883	93.7598	108.24	124.152	130.257	126.627	148.457	122.888	114.784	64.0957	105.793	109.379	122.992	139.047	117.701	97.0275	119.996	136.064	120.485	204.163	153.513	204.968	363.87	385.029	583.087	352.453	289.494	195.361	165.074	206.851	161.123	167.592	72.1367	98.6508	141.9	108.846	110.927	95.3671	156.395
2.36746	0.76123		18.9477	130.087	135.188	85.1567	118.63	152.464	132.889	102.526	109.665	129.465	145.317	146.947	90.4671	140.954	94.1192	114.428	112.549	137.613	108.529	97.2061	141.32	85.7464	123.187	101.041	114.725	122.456	105.166	94.9749	170.856	182.984	279.554	328.212	428.225	350.776	218.182	180.469	149.07	159.445	78.2146	51.5643	73.4833	98.5036	93.7522	129.086	101.383	124.681	124.097
2.37264	0.8109		18.9867	146.064	92.7614	127.187	149.332	166.139	118.016	117.963	135.523	84.0351	74.4111	88.5203	106.935	86.3879	63.3973	131.937	102.092	113.108	95.5477	111.83	110.92	102.814	104.845	146.062	111.424	116.388	87.5582	61.903	182.876	100.549	227.529	275.186	423.56	328.378	183.083	167.674	122.008	103.156	121.242	112.966	199.407	105.284	104.591	107.783	140.372	94.445	92.0438
2.37782	0.85327		19.0257	182.246	77.312	112.748	116.164	91.8471	89.2652	93.471	97.525	146.504	87.7429	88.8899	139.898	74.9243	125.846	86.19	126.386	94.8322	126.534	105.275	74.8206	134.665	98.881	158.586	102.706	87.731	145.281	134.458	125.247	153.006	122.219	262.247	409.648	310.484	198.258	153.962	75.2484	138.686	80.4651	115.711	123.141	94.6623	136.562	86.436	135.54	112.909	129.583
2.3833	0.89785		19.0647	103.719	139.523	174.002	133.385	69.9982	66.9503	99.3679	87.9823	119.863	141.074	83.4674	118.49	118.805	141.279	86.0165	98.3779	91.0863	113.817	130.568	117.462	83.0106	120.037	118.99	86.3466	87.6797	130.488	133.617	139.128	176.232	117.404	241.921	352.387	338.2	217.427	135.048	117.175	62.0485	126.021	136.893	143.655	125.368	119.339	138.545	67.5578	121.064	82.5539
2.38848	0.94362		19.1037	101.334	108.797	163.451	148.036	97.2282	129.688	95.6654	117.688	127.783	93.8975	148.902	123.462	107.079	143.94	106.853	77.2836	96.6045	70.2781	113.352	100.217	98.0458	68.5932	119.522	114.082	133.733	100.516	86.6268	153.371	159.258	216.115	232.633	284.768	325.163	210.612	136.504	123.318	90.8973	116.223	107.144	89.6733	133.446	132.586	113.999	88.4205	89.966	114.643
2.39367	0.99159		19.1427	175.018	114.403	95.0741	65.2735	131.531	219.802	155.921	120.389	118.912	75.5803	163.572	64.2928	131.642	192.712	118.594	114.097	165.83	112.625	74.7318	104.107	103.644	118.625	106.823	129.561	86.0322	143.103	111.146	183.697	190.541	190.947	155.279	282.195	258.246	106.526	132.835	93.811	133.925	85.5223	94.8249	67.1014	97.1982	175.77	132.27	119.504	108.415	96.0282
2.39885	1.03989		19.1817	167.986	149.631	114.415	69.9463	134.607	139.099	115.113	121.652	152.731	158.867	127.891	110.45	132.645	148.148	111.936	145.203	150.95	113.681	89.3319	93.6109	102.45	122.633	82.1934	132.505	119.343	108.051	151.277	157.001	210.178	173.928	141.139	277.025	246.748	83.5137	115.674	85.3616	111.692	88.0509	83.6709	114.99	113.235	144.486	114.264	115.528	138.052	135.816
2.40403	1.0921		19.2207	149.534	159.505	148.51	122.831	142.279	102.367	79.9445	184.929	127.908	156.416	71.8447	94.6982	72.971	88.4529	75.1736	99.1963	116.181	106.346	112.819	136.725	131.481	108.768	91.92	105.597	105.291	98.6255	76.2842	153.052	134.643	158.676	163.175	275.167	183.959	97.8874	114.693	107.214	104.422	112.156	107.416	109.741	103.145	101.596	89.1114	126.556	144.478	183.903
2.40951	1.14176		19.2597	77.2069	146.349	91.3092	159.363	151.828	79.8715	130.162	127.255	85.1652	112.521	92.8318	134.269	107.981	71.3263	108.344	105.978	61.7627	93.7416	118.298	162.841	102.757	67.9996	123.978	95.6137	81.006	83.5317	85.9099	85.4703	108.677	79.5756	124.871	195.691	171.339	134.759	38.7433	133.993	66.6526	150.627	110.296	130.315	90.8967	122.647	102.909	152.522	164.304	149.929
2.415	1.20244		19.2987	102.974	123.373	90.4204	127.195	150.615	104.887	91.5935	90.0152	76.0795	143.406	91.9981	184.868	121.226	137.234	137.873	102.354	93.5066	106.029	108.633	104.071	97.7614	104.689	100.014	91.1602	108.871	126.62	90.7703	99.9725	127.364	83.982	90.8219	119.826	124.171	94.8395	91.2253	88.2399	101.719	84.8696	104.855	128.777	111.137	92.7943	111.688	178.138	106.281	90.793
2.42018	1.25889		19.3377	83.6997	92.7012	141.096	66.3864	109.097	114.611	72.3161	91.1319	108.143	138.544	149.983	133.707	93.7978	110.741	88.2642	91.2031	152.988	114.13	93.4758	58.3358	99.5773	119.747	107.038	111.257	104.683	101.854	144.328	90.4473	77.7213	137.063	99.644	77.7655	61.172	70.7883	147.723	73.9276	167.807	78.3468	112.716	121.587	110.733	71.7988	106.889	163.244	80.2579	134.917
2.42536	1.31787		19.3767	126.23	110.026	103.326	67.1987	86.2231	138.051	165.124	112.584	137.466	152.143	114.474	81.0632	94.4892	94.2602	92.6132	113.386	97.5248	109.974	88.0794	89.1764	95.5144	126.169	103.098	108.186	136.415	96.9737	97.4923	104.778	98.6345	105.941	100.74	100.673	112.512	113.289	126.622	117.796	142.178	120.432	99.1097	99.974	129.462	147.225	103.756	130.128	130.986	134.222
2.43054	1.37686		19.4157	153.125	107.716	83.7219	141.147	90.0061	156.923	137.818	108.043	104.204	158.571	67.9565	77.744	95.7994	91.5275	108.381	95.009	79.0619	143.974	129.152	131.055	105.285	101.591	115.54	90.5236	87.4543	114.681	88.7272	95.311	103.092	92.3742	103.184	94.1661	119.13	130.301	91.5146	122.153	56.4368	119.625	75.2448	123.606	101.963	109.477	161.301	124.668	113.983	119.09
2.43572	1.43669
2.4409	1.49653
2.44608	1.56229
2.45126	1.62721
2.45644	1.69552
2.46162	1.77061
2.46711	1.84316
2.47229	1.9208
2.47777	2.00182
2.48326	2.09387
2.48844	2.18337
2.49362	2.26693
2.4988	2.36151
2.50398	2.45575
2.4988	2.47304
2.5049	2.49016
2.51038	2.58219
2.51556	2.69627
2.52074	2.79678
2.51526	2.81865
2.52257	2.83577
2.52806	2.95832
2.53324	3.09442
2.53842	3.23648
2.5436	3.37157
2.53842	3.40411
2.54482	3.42123
2.55	3.53564
2.54482	3.56056
2.55	3.57768
2.55518	3.68529
2.55	3.71054
2.55518	3.72765
2.56036	3.85745
2.55518	3.87506
2.56127	3.89217
2.56645	4.0516
2.57163	4.22034
2.56615	4.2405
2.57194	4.25761
2.57742	4.41365
2.57224	4.43602
2.57742	4.45314
2.58261	4.599
2.57742	4.61916
2.58321	4.63628
2.57803	4.65511
2.58413	4.67272
2.57895	4.69086
2.58443	4.70797
2.58961	4.87758
2.58443	4.89603
2.58992	4.91364
2.5954	5.08241
2.59022	5.10002
2.59571	5.11766
2.59053	5.13527
2.59601	5.15239
2.60119	5.34231
2.59601	5.36415
2.6015	5.38214
2.60668	5.6029
2.60119	5.62222
2.60698	5.64017
2.6018	5.67017
2.6079	5.68728
2.60272	5.70996
2.60881	5.72707
2.61399	5.95885
2.60851	5.9765
2.61399	5.99445
2.61917	6.23148
2.61399	6.24909
2.61917	6.26704
2.62436	6.54169
2.61887	6.56068
2.62436	6.57779
2.62954	6.87024
2.62436	6.89547
2.62984	6.91259
2.63502	7.22196
2.62954	7.27822
2.63563	7.29537
2.63015	7.31557
2.63624	7.33268
2.63106	7.43826
2.63715	7.45541
2.64233	7.73052
2.63715	7.75072
2.64264	7.76784
2.63685	7.78548
2.64233	7.80263
2.63715	7.83252
2.64233	7.84982
2.63715	7.89971
2.64294	7.91686
2.64812	8.23154
2.64294	8.24918
2.64812	8.26633
2.64294	8.30998
2.64843	8.32713
2.65361	8.63989
2.64812	8.65754
2.65331	8.67687
2.64812	8.70217
2.65422	8.71932
2.6594	9.13085
2.65361	9.14849
2.65971	9.16564
2.65452	9.18756
2.66001	9.20555
2.65483	9.22487
2.66001	9.24203
2.66519	9.61425
2.65971	9.6319
2.66489	9.64955
2.67007	10.0706
2.66489	10.0988
2.67007	10.1178
2.66489	10.1389
2.67037	10.156
2.67555	10.5598
2.67007	10.5774
2.67525	10.5945
2.66976	10.6365
2.67525	10.6536
2.68073	11.0341
2.67433	11.0526
2.68012	11.0706
2.67494	11.1253
2.68043	11.1424
2.68561	11.6154
2.68043	11.6356
2.68591	11.6528
2.68073	11.6752
2.68591	11.6966
2.68043	11.715
2.68561	11.7322
2.69079	12.1355
2.685	12.1536
2.69109	12.1708
2.68469	12.1901
2.69109	12.2073
2.68591	12.2249
2.6914	12.2429
2.68591	12.2619
2.6914	12.2791
2.69688	12.7494
2.6914	12.7667
2.69658	12.7957
2.69109	12.8159
2.69627	12.8339
2.69109	12.8541
2.69688	12.8712
2.69749	13.3804
2.70267	13.4914
2.69749	13.5112
2.70267	13.5322
2.69719	13.5566
2.70267	13.5738
2.69749	13.5994
2.70298	13.617
2.69719	13.6352
2.70267	13.6524
2.69749	13.687
2.70359	13.7041
2.69841	13.7272
2.70359	13.7445
2.70877	14.2097
2.70328	14.2299
2.70846	14.2471
2.70298	14.2698
2.70877	14.287
2.70359	14.3055
2.70877	14.3226
2.70359	14.3547
2.70938	14.3719
2.70389	14.3907
2.70938	14.4083
2.70389	14.4273
2.70999	14.4445
2.7045	14.463
2.71029	14.4801
2.70511	14.5093
2.71029	14.5264
2.70511	14.5446
2.7109	14.5618
2.70572	14.5828
2.71121	14.6005
2.70603	14.6199
2.71151	14.6379
2.70572	14.6637
2.71182	14.6808
2.71578	15.1904
2.71029	15.2256
2.71608	15.2427
2.7106	15.2638
2.71608	15.281
2.7109	15.2986
2.71639	15.3157
2.71761	15.8253
2.72279	15.9939
2.717	16.0112
2.72279	16.0292
2.71669	16.0502
2.72248	16.0674
2.7173	16.0873
2.7234	16.1044
2.71791	16.1221
2.7237	16.1393
2.71852	16.1581
2.7237	16.1839
2.71822	16.2092
2.7234	16.2264
2.71822	16.2879
2.7237	16.305
2.71852	16.3473
2.72462	16.3645
2.71852	16.3835
2.72462	16.4006
2.71913	16.4468
2.72462	16.464
2.71943	16.6534
2.72644	16.6706
2.72126	16.6925
2.72675	16.7096
2.72157	16.8412
2.72766	16.8584
2.72218	16.882
2.72858	16.8992
2.7234	16.9228
2.72858	16.9416
2.72309	16.961
2.72858	16.9781
2.72309	17.0363
2.72858	17.0534
2.73376	17.3695
2.72797	17.3867
2.73315	17.4044
2.72797	17.4216
2.73315	17.4397
2.72797	17.4927
2.73315	17.5107
2.73345	18.0202
2.73863	18.1206
2.73315	18.138
2.73833	18.1551
2.73315	18.1988
2.73833	18.2159
2.74046	18.7255
2.74564	19.1106
2.74016	19.1316
2.74656	19.1488
2.74138	19.1665
2.74656	19.1896
2.74138	19.2072
2.74686	19.2261
2.74107	19.2432
2.74625	19.2626
2.74077	19.2819
2.74656	19.3
2.74138	19.3207
2.74656	19.3378
2.74077	19.3555
2.74717	19.3727
2.74168	19.3903
2.74717	19.4075
2.74199	19.4277
2.74747	19.4474
2.74168	19.471
2.74686	19.4887
2.74625	19.9982
2.75143	20.0256
2.74625	20.0432
2.75174	20.0621
2.74564	20.0811
2.75113	20.0983
2.74595	20.1245
2.75113	20.1425
2.74595	20.1725
2.75174	20.1897
2.74564	20.2146
2.75235	20.2318
2.74686	20.2511
2.75235	20.27
2.74686	20.2882
2.75204	20.3054
2.75082	20.8149
2.756	20.8338
2.75082	20.8571
2.75661	20.8751
2.75113	20.8978
2.75661	20.915
2.75052	20.9459
2.75722	20.963
2.75174	21.0011
2.75722	21.0182
2.75204	21.0517
2.75783	21.0689
2.75265	21.0874
2.75783	21.1079
2.75265	21.132
2.75783	21.1492
2.75265	21.2039
2.75814	21.2211
2.75296	21.2464
2.75814	21.2635
2.75296	21.3004
2.75875	21.3175
2.75296	21.3663
2.75936	21.3834
2.75418	21.4023
2.75936	21.42
2.75418	21.4466
2.75936	21.4638
2.75418	21.4866
2.75936	21.5037
2.76301	22.0133
2.75753	22.0343
2.76332	22.0515
2.75814	22.079
2.76362	22.0962
2.75814	22.1181
2.76362	22.1366
2.75814	22.1568
2.76393	22.174
2.75875	22.1955
2.76423	22.2127
2.75905	22.2371
2.76423	22.2548
2.75905	22.2835
2.76454	22.3007
2.75875	22.318
2.76454	22.3351
2.75905	22.3678
2.76515	22.3849
2.75997	22.4269
2.76545	22.444
2.76027	22.4673
2.76606	22.4845
2.76057	22.5021
2.76636	22.5193
2.76118	22.537
2.76667	22.5554
2.76118	22.5731
2.76636	22.5911
2.76088	22.611
2.76606	22.6282
2.76606	23.1377
2.77124	23.3034
2.76606	23.3218
2.77124	23.3565
2.76606	23.3776
2.77155	23.3986
2.76636	23.4231
2.77155	23.4688
2.76606	23.489
2.77124	23.51
2.76606	23.5286
2.77155	23.5466
2.76636	23.6069
2.77246	23.6249
2.76697	23.6434
2.77216	23.6648
2.76697	23.7135
2.77246	23.7312
2.76697	23.7523
2.77307	23.7694
2.76789	23.7874
2.77307	23.8056
2.76758	23.8275
2.77276	23.8447
2.76728	23.8646
2.77337	23.8817
2.76789	23.9006
2.77307	23.9179
2.76758	23.9389
2.77307	23.9561
2.76789	24.06
2.77429	24.0772
2.76911	24.1122
2.7752	24.1299
2.76972	24.1481
2.7749	24.1686
2.76941	24.1871
2.77459	24.2043
2.76941	24.2219
2.7749	24.2399
2.76941	24.2572
2.77551	24.2744
2.77033	24.2929
2.77581	24.3109
2.77063	24.3283
2.77581	24.3463
2.76972	24.3656
2.7752	24.3828
2.77002	24.4086
2.77551	24.4258
2.77033	24.4587
2.77673	24.4759
2.77124	24.4944
2.77673	24.5138
2.77063	24.5357
2.77703	24.5528
2.77155	24.573
2.77734	24.5902
2.77216	24.6079
2.77734	24.6255
2.77216	24.644
2.77734	24.6612
2.77216	24.6814
2.77764	24.6985
2.77246	24.7193
2.77825	24.7364
2.77307	24.7583
2.77825	24.7772
2.77307	24.8051
2.77916	24.8222
2.77368	24.8455
2.77916	24.8635
2.77398	24.882
2.77916	24.9026
2.77398	24.9228
2.77947	24.9399
2.77429	24.9729
2.77947	24.9909
2.77429	25.0255
2.77947	25.0427
2.77398	25.0745
2.78008	25.0916
2.7749	25.1152
2.78008	25.1366
2.7749	25.1551
2.78069	25.1745
2.77551	25.193
2.78099	25.2101
2.77581	25.2273
2.78099	25.2455
2.77551	25.2665
2.7813	25.2845
2.77612	25.3027
2.7816	25.3199
2.77642	25.337
2.7816	25.3807
2.77642	25.4001
2.7816	25.4189
2.77612	25.4366
2.78191	25.4537
2.77642	25.4753
2.7816	25.4925
2.77612	25.5101
2.7813	25.5273
2.77612	25.5467
2.78282	25.5638
2.77764	25.5866
2.78282	25.6037
2.77764	25.6244
2.78282	25.6419
2.77703	25.6669
2.78252	25.6849
2.77734	25.7077
2.78252	25.7248
2.77734	25.7603
2.78343	25.7775
2.77825	25.7986
2.78343	25.8165
2.77825	25.8838
2.78343	25.9023
2.77825	25.9307
2.78404	25.9482
2.77886	25.9655
2.78404	25.9852
2.77886	26.0029
2.78434	26.02
2.77916	26.107
2.78526	26.1242
2.78008	26.1418
2.78526	26.1624
2.78008	26.18
2.78556	26.1989
2.78008	26.2166
2.78526	26.2337
2.78008	26.3194
2.78617	26.3365
2.78099	26.3553
2.78648	26.373
2.78099	26.3988
2.78617	26.4163
2.78099	26.4804
2.78739	26.4975
2.7816	26.5169
2.78709	26.5341
2.78191	26.5594
2.78709	26.5765
2.78191	26.6001
2.78739	26.6198
2.78191	26.64
2.78739	26.6572
2.78221	26.6748
2.78739	26.6945
2.78191	26.7156
2.78739	26.7328
2.78221	26.7501
2.7877	26.769
2.78221	26.7866
2.7877	26.8046
2.78252	26.8299
2.7877	26.8471
2.78252	26.8669
2.78831	26.8841
2.78313	26.9013
2.78831	26.9189
2.78313	26.9854
2.78861	27.0027
2.79013	27.5123
2.79013	28.0218
2.79532	28.2832
2.78922	28.3018
2.79501	28.3189
2.78892	28.3442
2.79532	28.3614
2.79013	28.3816
2.79532	28.3987
2.79013	28.4351
2.79592	28.4522
2.79074	28.4753
2.79592	28.4927
2.79074	28.512
2.79592	28.5326
2.79044	28.5519
2.79592	28.5691
2.79044	28.5927
2.79714	28.6099
2.79196	28.6287
2.79714	28.6481
2.79196	28.6653
2.79714	28.6868
2.79196	28.7045
2.79745	28.7216
2.79227	28.7393
2.79745	28.7621
2.79227	28.7797
2.79806	28.7977
2.79257	28.8154
2.79775	28.8351
2.79257	28.8536
2.79775	28.8721
2.79257	28.8906
2.79806	28.9087
2.79288	28.9489
2.79806	28.9689
2.79288	28.9897
2.79806	29.0068
2.79288	29.027
2.79806	29.0442
2.79288	29.0929
2.79897	29.1101
2.79318	29.1278
2.79867	29.1449
2.79318	29.1631
2.79836	29.1803
2.79288	29.2392
2.79836	29.2563
2.8008	29.7659
2.79562	29.7895
2.8008	29.8075
2.79562	29.84
2.80202	29.8576
2.79592	29.875
2.80202	29.8925
2.79592	29.9123
2.80171	29.9295
2.79623	29.948
2.80171	29.9652
2.79623	30.0105
2.80141	30.0277
2.79623	30.0505
2.80293	30.0676
2.79775	30.0858
2.80293	30.1029
2.79775	30.1214
2.80324	30.1403
2.79775	30.1601
2.80324	30.1773
2.79806	30.1953
2.80324	30.2127
2.79806	30.2414
2.80354	30.2585
2.79836	30.2826
2.80385	30.2998
2.79806	30.3178
2.80324	30.338
2.79714	30.3565
2.80446	30.3737
2.79928	30.3913
2.80446	30.4136
2.79928	30.4312
2.80446	30.4492
2.79928	30.4666
2.80446	30.4866
2.79928	30.5116
2.80446	30.5287
2.79928	30.5498
2.80476	30.5678
2.79897	30.5863
2.80476	30.6035
2.79897	30.6237
2.80476	30.6408
2.79928	30.6585
2.80507	30.6757
2.79958	30.693
2.80476	30.7102
2.79928	30.7295
2.80568	30.7467
2.79989	30.7643
2.80537	30.7815
2.79989	30.8043
2.80537	30.8214
2.79989	30.8396
2.80507	30.8568
2.79989	30.8906
2.80568	30.9077
2.8005	30.9254
2.80629	30.9425
2.80111	30.9614
2.80629	30.979
2.80111	30.9989
2.80629	31.0169
2.80111	31.0422
2.80629	31.0602
2.8008	31.0804
2.8069	31.0976
2.80171	31.1207
2.8072	31.1426
2.80171	31.1608
2.8069	31.1779
2.80141	31.2075
2.80659	31.2246
2.80111	31.25
2.8069	31.2671
2.80141	31.3872
2.8072	31.4044
2.80202	31.4752
2.80751	31.4924
2.80232	31.5377
2.80781	31.5549
2.80232	31.6147
2.80811	31.6318
2.80293	31.7018
2.80872	31.7189
2.80354	31.7383
2.80964	31.7555
2.80415	31.7736
2.80964	31.7916
2.80446	31.8127
2.80964	31.8299
2.80446	31.8489
2.80994	31.8678
2.80446	31.8857
2.80964	31.9031
2.80385	31.9207
2.81025	31.9379
2.80476	31.9556
2.81025	31.9727
2.80476	31.9934
2.81025	32.0106
2.80507	32.0291
2.81055	32.0463
2.80537	32.0648
2.81086	32.0819
2.80568	32.1035
2.81086	32.1207
2.80568	32.1732
2.81147	32.1903
2.80598	32.2075
2.81116	32.2268
2.80598	32.2445
2.81116	32.2625
2.80598	32.2997
2.81116	32.3214
2.80598	32.3454
2.81147	32.363
2.80629	32.4283
2.81177	32.4459
2.80659	32.4957
2.81269	32.5134
2.80751	32.5336
2.81269	32.5508
2.8069	32.5692
2.81299	32.5864
2.80629	32.6049
2.81269	32.6221
2.8069	32.6406
2.81269	32.6577
2.80751	32.6754
2.81269	32.6934
2.80751	32.7187
2.81299	32.7367
2.80781	32.7574
2.81299	32.7746
2.80781	32.7982
2.8136	32.8154
2.80811	32.8381
2.8133	32.8553
2.80751	32.873
2.8139	32.8901
2.80872	32.9091
2.8139	32.9271
2.80872	32.9482
2.8139	32.9654
2.80872	32.9847
2.81482	33.0019
2.80964	33.0212
2.81482	33.0435
2.80964	33.0676
2.81482	33.0856
2.80964	33.1058
2.81482	33.1234
2.80964	33.1483
2.81543	33.1655
2.81025	33.1843
2.81573	33.202
2.81055	33.2202
2.81573	33.2399
2.80994	33.2575
2.81543	33.2747
2.80994	33.3166
2.81573	33.3338
2.81025	33.354
2.81604	33.3712
2.81086	33.3902
2.81665	33.4073
2.81147	33.4267
2.81726	33.4456
2.81208	33.4629
2.81756	33.4834
2.81238	33.5011
2.81756	33.6305
2.81147	33.6482
2.81726	33.6653
2.81208	33.692
2.81726	33.7092
2.81208	33.7306
2.81756	33.7499
2.81208	33.7672
2.81756	33.7853
2.81238	33.8029
2.81787	33.8201
2.81269	33.8428
2.81787	33.8609
2.81269	33.8807
2.81787	33.8979
2.81269	33.9359
2.81878	33.9531
2.8133	33.9733
2.81848	33.9905
2.8133	34.0112
2.81848	34.0283
2.81299	34.0502
2.81969	34.0674
2.81451	34.0846
2.81969	34.1294
2.8136	34.1476
2.81909	34.1647
2.8136	34.1858
2.81878	34.2029
2.8136	34.2385
2.81909	34.2556
2.8139	34.3332
2.82	34.3504
2.81451	34.368
2.81969	34.3852
2.81451	34.4144
2.8203	34.4319
2.81512	34.4543
2.82061	34.4723
2.81543	34.4895
2.82061	34.508
2.81543	34.5304
2.82061	34.5485
2.81482	34.567
2.82061	34.585
2.81543	34.6162
2.82061	34.6334
2.81543	34.6507
2.82122	34.6679
2.81604	34.6855
2.82183	34.7027
2.81604	34.7203
2.82152	34.7383
2.81573	34.7569
2.82122	34.774
2.81604	34.7951
2.82152	34.8122
2.81604	34.8508
2.82122	34.8679
2.81604	34.9145
2.82122	34.9316
2.81604	34.9552
2.82274	34.9724
2.81756	34.9914
2.82305	35.0137
2.81787	35.0317
2.82305	35.0519
2.81787	35.073
2.82305	35.0944
2.81787	35.1117
2.82305	35.1288
2.81787	35.1465
2.82335	35.1645
2.81817	35.183
2.82335	35.2061
2.81817	35.2234
2.82335	35.244
2.81787	35.2617
2.82335	35.2805
2.81817	35.299
2.82396	35.3171
2.81848	35.3378
2.82396	35.3549
2.81878	35.3976
2.82427	35.4152
2.81878	35.4368
2.82396	35.4539
2.81878	35.4801
2.82427	35.4973
2.81909	35.5375
2.82427	35.5555
2.81878	35.5859
2.82488	35.6031
2.81969	35.6258
2.82518	35.6447
2.81969	35.6641
2.82518	35.6812
2.82	35.7031
2.82518	35.7203
2.82	35.7524
2.82518	35.7696
2.82	35.7954
2.82579	35.8125
2.82061	35.8327
2.82579	35.8541
2.82061	35.8803
2.8264	35.8974
2.82091	35.9177
2.82609	35.9382
2.82061	35.9584
2.82579	35.9756
2.82061	36.0116
2.82579	36.0287
2.82061	36.0506
2.82609	36.0678
2.82091	36.1013
2.82701	36.1184
2.82122	36.1369
2.82701	36.155
2.82183	36.173
2.82701	36.1911
2.82183	36.2097
2.82701	36.2268
2.82122	36.2492
2.8264	36.2664
2.82518	36.776
2.83036	36.9057
2.82488	36.9234
2.83006	36.9414
2.82488	36.9599
2.83006	36.9788
2.82488	36.9959
2.83006	37.0153
2.82488	37.0355
2.83006	37.0532
2.82457	37.0751
2.83067	37.0926
2.82548	37.1097
2.83067	37.1512
2.82548	37.177
2.83067	37.195
2.82518	37.216
2.83067	37.2332
2.82548	37.2546
2.83097	37.2723
2.82579	37.3047
2.83158	37.3224
2.8264	37.3426
2.83158	37.3874
2.82609	37.4085
2.83127	37.4325
2.82609	37.451
2.83127	37.4681
2.82609	37.4968
2.83127	37.5148
2.82609	37.541
2.83219	37.5581
2.8267	37.5894
2.83188	37.6083
2.8264	37.637
2.83219	37.655
2.8267	37.6726
2.83249	37.6906
2.82731	37.7142
2.8328	37.7317
2.82731	37.7528
2.8328	37.77
2.82731	37.7876
2.8331	37.8056
2.82731	37.8242
2.83249	37.8413
2.8267	37.8598
2.8331	37.877
2.82701	37.8946
2.83341	37.9118
2.82823	37.9289
2.83341	37.9551
2.82792	37.9796
2.8331	37.9984
2.82792	38.0161
2.8331	38.0349
2.82762	38.0628
2.83371	38.0799
2.82853	38.0976
2.83371	38.1148
2.82853	38.1486
2.83402	38.1657
2.82884	38.2145
2.83402	38.2401
2.82884	38.2621
2.83432	38.2792
2.82914	38.2986
2.83432	38.3157
2.82914	38.3351
2.83432	38.3522
2.82884	38.3724
2.83432	38.3896
2.82914	38.4234
2.83524	38.4406
2.83006	38.4587
2.83524	38.4762
2.83006	38.4944
2.83524	38.515
2.82975	38.5335
2.83524	38.5506
2.82975	38.5691
2.83554	38.5863
2.83006	38.6053
2.83585	38.6233
2.82975	38.641
2.83554	38.6581
2.83036	38.6755
2.83554	38.6926
2.83006	38.7162
2.83585	38.7334
2.83067	38.755
2.83585	38.773
2.83067	38.8183
2.83615	38.8355
2.83036	38.8625
2.83676	38.8797
2.83158	38.9075
2.83676	38.9255
2.83097	38.9428
2.83706	38.96
2.83158	38.9776
2.83706	38.9948
2.83188	39.0125
2.83767	39.0296
2.83219	39.049
2.83737	39.0662
2.83219	39.0872
2.83767	39.1044
2.83249	39.1234
2.83767	39.1457
2.83158	39.1633
2.83737	39.1805
2.83188	39.2066
2.83767	39.2238
2.83249	39.2522
2.83798	39.2693
2.83249	39.2972
2.83828	39.3143
2.8331	39.3388
2.83859	39.3559
2.83341	39.3745
2.83889	39.3916
2.83371	39.4169
2.83889	39.4375
2.83371	39.4623
2.83889	39.4796
2.83371	39.5112
2.8392	39.5283
2.83402	39.566
2.8395	39.5835
2.83402	39.6034
2.8392	39.6206
2.83371	39.6467
2.8392	39.6639
2.83371	39.7028
2.8395	39.7199
2.83432	39.7602
2.84011	39.7773
2.83493	39.795
2.84072	39.8122
2.83554	39.8315
2.84072	39.8504
2.83554	39.8728
2.84072	39.89
2.83524	39.9071
2.84042	39.9256
2.83524	39.965
2.84103	39.9822
2.83585	40.0123
2.84103	40.0303
2.83585	40.0607
2.84103	40.0783
2.83585	40.0968
2.84103	40.114
2.83585	40.1627
2.84225	40.1799
2.83706	40.201
2.84255	40.2232
2.83706	40.2414
2.84255	40.2594
2.83706	40.2796
2.84225	40.2968
2.83706	40.3195
2.84255	40.3406
2.83737	40.3583
2.84286	40.4005
2.83737	40.4182
2.84255	40.4354
2.83737	40.4544
2.84255	40.4716
2.83706	40.4935
2.84225	40.5106
2.83706	40.6358
2.84316	40.653
2.83798	40.6706
2.84346	40.6929
2.83767	40.7106
2.84377	40.7277
2.83798	40.7454
2.84407	40.7625
2.83859	40.7805
2.84377	40.8007
2.83859	40.8223
2.84407	40.8412
2.83798	40.8588
2.84346	40.876
2.83828	40.9013
2.84407	40.9184
2.83828	40.9383
2.84407	40.9555
2.83889	40.9811
2.84438	40.9993
2.83798	41.0187
2.84407	41.0358
2.83889	41.1007
2.84499	41.1178
2.83981	41.1364
2.84499	41.1535
2.83981	41.1726
2.84529	41.1897
2.83981	41.2074
2.84499	41.2245
2.83981	41.2435
2.84499	41.2615
2.8395	41.2843
2.84529	41.3015
2.84011	41.3485
2.8456	41.3665
2.84042	41.4003
2.8456	41.4175
2.84042	41.4442
2.84651	41.4622
2.84133	41.481
2.84651	41.5004
2.84103	41.5177
2.84621	41.5349
2.84072	41.5525
2.84651	41.5697
2.84133	41.5878
2.84651	41.605
2.84133	41.6555
2.84773	41.6726
2.84255	41.6903
2.84773	41.7504
2.84255	41.7689
2.84773	41.7912
2.84225	41.811
2.84773	41.8291
2.84225	41.8471
2.84834	41.8647
2.84286	41.8838
2.84804	41.9017
2.84286	41.9203
2.84834	41.9374
2.84316	41.959
2.84895	41.9761
2.84346	41.9938
2.84895	42.0144
2.84377	42.032
2.84895	42.0577
2.84377	42.0748
2.84895	42.1044
2.84377	42.1246
2.84895	42.1418
2.84377	42.1594
2.84956	42.1766
2.84407	42.1938
2.84925	42.2225
2.84377	42.2415
2.84925	42.259
2.84377	42.289
2.84925	42.3091
2.84407	42.3298
2.84925	42.3473
2.84407	42.3697
2.84925	42.3886
2.84346	42.4079
2.84925	42.4251
2.84407	42.5427
2.85017	42.5598
2.84468	42.58
2.85108	42.5971
2.8459	42.6152
2.85139	42.6328
2.84499	42.6505
2.85078	42.6677
2.84529	42.693
2.85108	42.7101
2.8459	42.7324
2.85108	42.7636
2.8459	42.7809
2.85108	42.7998
2.8459	42.8217
2.85108	42.8686
2.8459	42.8874
2.85108	42.9136
2.8456	42.9313
2.85078	42.9493
2.8456	42.9712
2.85108	42.9884
2.8459	43.0068
2.85108	43.024
2.8456	43.0468
2.85108	43.0639
2.8459	43.0816
2.85108	43.0987
2.8459	43.1334
2.85108	43.1514
2.8459	43.2061
2.852	43.2233
2.84651	43.2418
2.85169	43.2589
2.84621	43.2825
2.85169	43.2997
2.84651	43.3187
2.85169	43.3362
2.84651	43.3535
2.8523	43.3707
2.84712	43.3909
2.85291	43.4081
2.84773	43.4254
2.85322	43.4476
2.84804	43.4687
2.85322	43.4906
2.84712	43.5083
2.85352	43.5254
2.84712	43.5436
2.85261	43.5608
2.85535	44.0703
2.85017	44.088
2.85565	44.1052
2.84986	44.1242
2.85535	44.1413
2.85383	44.6509
2.85901	44.7085
2.85322	44.7317
2.8584	44.7489
2.85322	44.7751
2.8584	44.7922
2.85261	44.8147
2.8584	44.8318
2.85322	44.8542
2.85901	44.8714
2.85352	44.8908
2.85901	44.9087
2.85383	44.9261
2.85931	44.9475
2.85322	44.9652
2.85901	44.9823
2.85383	45.0336
2.85901	45.0516
2.85383	45.0718
2.85962	45.0898
2.85413	45.1088
2.85962	45.1268
2.85444	45.1445
2.85962	45.1617
2.85413	45.1858
2.85931	45.2038
2.85322	45.2223
2.85931	45.2395
2.85413	45.2602
2.85962	45.2774
2.85352	45.3043
2.85931	45.3215
2.85413	45.4212
2.85962	45.4383
2.85413	45.456
2.86023	45.4732
2.85504	45.4954
2.86053	45.5131
2.85504	45.5325
2.86083	45.5496
2.85565	45.5669
2.86083	45.5841
2.85565	45.6086
2.86083	45.6274
2.85565	45.6485
2.86114	45.6673
2.85565	45.6884
2.86114	45.7056
2.85596	45.728
2.86114	45.746
2.85565	45.7854
2.86144	45.8029
2.85596	45.8219
2.86175	45.8391
2.85657	45.8681
2.86175	45.8863
2.85626	45.9082
2.86175	45.9253
2.85657	45.952
2.86266	45.9692
2.85748	45.9953
2.86266	46.0125
2.85718	46.0315
2.86297	46.0495
2.85748	46.0811
2.86266	46.1018
2.85748	46.1195
2.86297	46.1367
2.85779	46.1548
2.86327	46.1754
2.85779	46.1973
2.86297	46.2187
2.85779	46.2377
2.86327	46.2549
2.85779	46.2751
2.86327	46.2922
2.86175	46.8018
2.86693	47.0417
2.86175	47.0635
2.86693	47.0884
2.86144	47.1061
2.86693	47.1245
2.86175	47.1422
2.86693	47.1611
2.86175	47.1796
2.86693	47.2074
2.86175	47.2276
2.86723	47.2448
2.86205	47.265
2.86754	47.2822
2.86236	47.3007
2.86754	47.3204
2.86205	47.3389
2.86723	47.3561
2.86205	47.3861
2.86723	47.4033
2.86602	47.9128
2.8712	48.3276
2.86541	48.3453
2.87059	48.3625
2.86541	48.392
2.87059	48.4092
2.86541	48.4342
2.87059	48.4513
2.86541	48.4758
2.87059	48.4929
2.86541	48.5157
2.8712	48.5328
2.86602	48.5513
2.8712	48.571
2.86571	48.5884
2.87089	48.6064
2.86571	48.6968
2.8715	48.7139
2.86632	48.9719
2.87302	48.9891
2.86784	49.0081
2.87302	49.0261
2.86754	49.0528
2.87363	49.0699
2.86815	49.0901
2.87333	49.1087
2.86815	49.1582
2.87333	49.1754
2.86815	49.2756
2.87363	49.2928
2.86845	49.4083
2.87394	49.4254
2.86876	49.4448
2.87455	49.462
2.86876	49.4836
2.87394	49.5007
2.87394	50.0102
2.87638	50.5198
2.87607	51.0294
2.88125	51.1874
2.87607	51.2045
2.88156	51.2567
2.87546	51.2744
2.88125	51.2915
2.87577	51.31
2.88125	51.3289
2.87577	51.3496
2.88125	51.3668
2.87607	51.3861
2.88125	51.4058
2.87607	51.4243
2.88125	51.4432
2.87607	51.4634
2.88156	51.4806
2.87607	51.5038
2.88156	51.521
2.87638	51.5463
2.88156	51.5643
2.87638	51.6258
2.88156	51.6429
2.87638	51.6716
2.88217	51.6888
2.87638	51.7082
2.88217	51.7253
2.87638	51.7588
2.88186	51.7759
2.87668	51.7987
2.88217	51.8158
2.87699	51.8378
2.88278	51.8549
2.8776	51.876
2.88278	51.894
2.8776	51.9179
2.88308	51.9356
2.8779	51.9588
2.88339	51.9777
2.8779	51.9949
2.88308	52.0151
2.8779	52.0345
2.88339	52.0516
2.87821	52.0863
2.88339	52.1043
2.87821	52.1233
2.88369	52.1408
2.8779	52.1675
2.88369	52.1846
2.87821	52.2031
2.8846	52.2203
2.87881	52.2374
2.884	52.2611
2.87881	52.2784
2.8846	52.2955
2.87881	52.3132
2.8846	52.3304
2.87912	52.3502
2.88491	52.3691
2.87973	52.3864
2.88491	52.4205
2.87973	52.4453
2.88491	52.4626
2.87973	52.4821
2.88521	52.5052
2.88003	52.5242
2.88521	52.5447
2.88003	52.5619
2.88521	52.5795
2.88003	52.6002
2.88521	52.6174
2.87973	52.6594
2.88521	52.6765
2.88003	52.7886
2.88521	52.8058
2.88003	52.8277
2.88643	52.8449
2.88125	52.8622
2.88674	52.8802
2.88156	52.9004
2.88674	52.9201
2.88156	52.9381
2.88674	52.9566
2.88064	52.9938
2.88582	53.011
2.88796	53.5206
2.88247	53.5569
2.88826	53.5741
2.88308	53.6975
2.88826	53.7147
2.8907	54.2243
2.88552	54.2747
2.89161	54.2919
2.88643	54.3095
2.89161	54.3386
2.88613	54.3591
2.89131	54.378
2.88613	54.4047
2.89161	54.4218
2.88613	54.4395
2.89192	54.4575
2.88674	54.4748
2.89192	54.4923
2.88643	54.5113
2.89192	54.5285
2.88643	54.5694
2.89192	54.5871
2.88674	54.6052
2.89192	54.6224
2.88643	54.6418
2.89253	54.6589
2.88735	54.7094
2.89283	54.7597
2.88704	54.7782
2.89283	54.7953
2.88765	54.8167
2.89283	54.8344
2.88765	54.8611
2.89314	54.8791
2.88796	54.8964
2.89314	54.9195
2.88765	54.9372
2.89314	54.9543
2.88796	54.9737
2.89405	54.9908
2.88796	55.0115
2.89314	55.0287
2.88796	55.0608
2.89314	55.078
2.89527	55.5875
2.88948	55.6095
2.89618	55.6266
2.891	55.6438
2.89649	55.6614
2.891	55.6808
2.89618	55.698
2.891	55.7156
2.89649	55.7336
2.89131	55.7584
2.89649	55.7758
2.89131	55.7934
2.8971	55.8123
2.89161	55.8299
2.8971	55.8471
2.89192	55.8656
2.8974	55.8862
2.89222	55.9042
2.8974	55.9215
2.89192	55.9425
2.8974	55.9597
2.89222	55.9782
2.89801	55.9954
2.89283	56.0164
2.89832	56.0336
2.89283	56.0512
2.89832	56.0684
2.89314	56.0856
2.89832	56.1041
2.89314	56.1214
2.89832	56.1389
2.89314	56.1579
2.89832	56.176
2.89314	56.1953
2.89832	56.2125
2.89314	56.2352
2.89893	56.2532
2.89375	56.2704
2.89893	56.2965
2.89375	56.3156
2.89893	56.3535
2.89283	56.3708
2.89832	56.3879
2.89314	56.4124
2.89862	56.4295
2.89283	56.4497
2.89893	56.4669
2.89314	56.4854
2.89862	56.5068
2.89344	56.527
2.89954	56.5442
2.89344	56.5622
2.89893	56.5799
2.89375	56.6094
2.89954	56.6266
2.89436	56.6442
2.89954	56.6653
2.89375	56.6847
2.89923	56.7026
2.89405	56.7237
2.89923	56.7409
2.89405	56.8533
2.89984	56.8705
2.89466	56.8941
2.89984	56.9113
2.89405	56.9608
2.89984	56.978
2.90015	57.4876
2.90045	57.9971
2.90594	58.3364
2.90076	58.3532
2.90594	58.4018
2.90076	58.4199
2.90624	58.4384
2.90106	58.4557
2.90624	58.4966
2.90076	58.5156
2.90624	58.5324
2.90106	58.551
2.90624	58.5723
2.90045	58.5893
2.90594	58.6061
2.90076	58.6609
2.90594	58.6782
2.90868	59.1773
2.90319	59.1946
2.90837	59.2134
2.90289	59.2346
2.90807	59.2522
2.90289	59.2761
2.90868	59.2929
2.90319	59.3144
2.90868	59.3312
2.9035	59.361
2.90929	59.3778
2.90411	59.396
2.90929	59.4144
2.90411	59.4342
2.9102	59.4511
2.90472	59.4684
2.9102	59.486
2.90502	59.507
2.9102	59.5384
2.90441	59.5554
2.90959	59.5742
2.90411	59.6028
2.91051	59.6196
2.90502	59.6377
2.91051	59.6545
2.90502	59.6727
2.91051	59.6928
2.90533	59.7164
2.91081	59.7332
2.90563	59.7622
2.91081	59.779
2.90533	59.8167
2.91112	59.8336
2.90594	59.8542
2.91142	59.871
2.90624	59.89
2.91173	59.9068
2.90624	59.9258
2.91142	59.963
2.90594	59.9828
2.91173	60.0005
2.90594	60.0183
2.91173	60.0351
2.90624	60.0624
2.91142	60.08
2.90624	60.1532
2.91234	60.17
2.90716	60.1948
2.91234	60.2121
2.90685	60.236
2.91234	60.2529
2.90716	60.2727
2.91234	60.2895
2.90716	60.3113
2.91234	60.3294
2.90685	60.3505
2.91295	60.3674
2.90777	60.3855
2.91325	60.4023
2.90807	60.4191
2.91325	60.4369
2.90807	60.4587
2.91325	60.4768
2.90807	60.5154
2.91325	60.5339
2.90807	60.5612
2.91356	60.578
2.90807	60.5978
2.91325	60.6146
2.90807	60.664
2.91356	60.6808
2.90837	60.7006
2.91386	60.7174
2.90868	60.7406
2.91386	60.7574
2.90868	60.8051
2.91416	60.822
2.90837	60.8392
2.91386	60.8561
2.90868	60.8913
2.91386	60.9081
2.90868	60.9263
2.91416	60.9431
2.9166	61.4423
2.91112	61.4637
2.91691	61.4813
2.91142	61.5066
2.9166	61.5243
2.91142	61.5416
2.91721	61.5584
2.91203	61.5795
2.91721	61.5972
2.91203	61.6161
2.91721	61.6329
2.91203	61.6549
2.91782	61.6717
2.91264	61.694
2.91782	61.7124
2.91234	61.7302
2.91813	61.7487
2.91264	61.7677
2.91813	61.7867
2.91295	61.8165
2.91813	61.8333
2.91295	61.8611
2.91813	61.8779
2.91295	61.9339
2.91874	61.9541
2.91356	61.9714
2.91874	61.9898
2.91356	62.0176
2.91904	62.0344
2.91325	62.0667
2.91935	62.0835
2.91416	62.1025
2.91965	62.1226
2.91447	62.1457
2.91965	62.1651
2.91416	62.187
2.91995	62.2038
2.91447	62.222
2.91965	62.2424
2.91447	62.2602
2.91965	62.277
2.91416	62.296
2.91935	62.3153
2.91416	62.3359
2.92026	62.3527
2.91447	62.3734
2.91995	62.3902
2.91477	62.4153
2.92026	62.4326
2.91508	62.4524
2.92056	62.4709
2.91538	62.5003
2.92056	62.518
2.91508	62.5361
2.92056	62.5529
2.91538	62.5702
2.92056	62.587
2.91508	62.6351
2.92087	62.6519
2.91538	62.6717
2.92087	62.6885
2.91569	62.7155
2.92148	62.7323
2.91599	62.7537
2.92178	62.7706
2.9166	62.7887
2.92178	62.8055
2.9163	62.8361
2.92178	62.8529
2.9166	62.8697
2.92209	62.8917
2.91691	62.9165
2.92239	62.9341
2.91721	62.9567
2.923	62.974
2.91782	62.9952
2.923	63.0128
2.91782	63.0318
2.923	63.0486
2.91782	63.0692
2.923	63.0869
2.91782	63.1121
2.92331	63.1298
2.91752	63.1504
2.923	63.1672
2.91782	63.1937
2.923	63.2105
2.91782	63.2381
2.92331	63.2551
2.91813	63.2724
2.92331	63.2892
2.91813	63.3148
2.92331	63.3358
2.91721	63.3564
2.9227	63.3732
2.91752	63.4338
2.92331	63.4506
2.92239	63.9498
2.92757	64.2005
2.92209	64.2178
2.92727	64.2346
2.92209	64.2624
2.92727	64.2826
2.92209	64.3157
2.92788	64.3325
2.9227	64.3503
2.92788	64.3679
2.9227	64.3965
2.92788	64.415
2.9227	64.4476
2.92849	64.4646
2.92331	64.4827
2.92879	64.4995
2.92361	64.5163
2.9291	64.5378
2.92392	64.5572
2.9291	64.5849
2.92392	64.603
2.9291	64.6223
2.92392	64.6488
2.9291	64.6681
2.92361	64.685
2.9291	64.7022
2.92392	64.7358
2.93001	64.7534
2.92422	64.7732
2.92971	64.7942
2.92453	64.8127
2.93001	64.83
2.92483	64.8481
2.93001	64.8746
2.92392	64.8952
2.92971	64.912
2.92453	64.9293
2.93032	64.9461
2.92514	64.9629
2.93032	64.9894
2.92422	65.0072
2.92971	65.024
2.92453	65.0513
2.92971	65.0681
2.92453	65.0937
2.93032	65.1105
2.92514	65.1275
2.93062	65.1443
2.92483	65.1657
2.93062	65.1825
2.92544	65.2095
2.93062	65.2263
2.92483	65.2849
2.93184	65.3017
2.92635	65.3187
2.93184	65.3358
2.92575	65.3528
2.93184	65.3696
2.92666	65.3874
2.93184	65.4158
2.92575	65.4348
2.93214	65.4516
2.92666	65.4701
2.93184	65.487
2.92666	65.5043
2.93214	65.5212
2.92666	65.5626
2.93245	65.5794
2.92727	65.5984
2.93275	65.6177
2.92696	65.6358
2.93306	65.6526
2.92727	65.6699
2.93245	65.6881
2.92696	65.7087
2.93245	65.7258
2.92727	65.7436
2.93275	65.7604
2.92757	65.7869
2.93275	65.8037
2.92757	65.9671
2.93336	65.9839
2.92818	66.0658
2.93428	66.0826
2.92879	66.1015
2.93489	66.1192
2.9294	66.137
2.93458	66.1538
2.9294	66.1719
2.93458	66.1896
2.9291	66.2065
2.93458	66.2242
2.9291	66.2581
2.93428	66.2749
2.93611	66.7741
2.93062	66.8055
2.93672	66.8223
2.93154	66.8734
2.93763	66.8902
2.93245	66.9084
2.93763	66.9252
2.93245	66.9463
2.93763	66.9648
2.93245	66.9816
2.93763	67.0155
2.93184	67.0333
2.93733	67.0501
2.93154	67.0683
2.93824	67.0851
2.93245	67.1021
2.93793	67.1197
2.93245	67.1395
2.93793	67.1563
2.93275	67.1774
2.93854	67.1942
2.93306	67.2182
2.93885	67.235
2.93367	67.2536
2.93885	67.2796
2.93367	67.2977
2.93915	67.317
2.93397	67.3352
2.93915	67.3628
2.93367	67.3801
2.93915	67.3977
2.93336	67.4163
2.93885	67.4332
2.93367	67.4513
2.93915	67.4681
2.93397	67.4934
2.93915	67.5119
2.93397	67.5316
2.93946	67.5485
2.93428	67.5679
2.93946	67.5851
2.93428	67.6054
2.93946	67.6222
2.93367	67.6649
2.93976	67.6817
2.93428	67.7066
2.94007	67.7234
2.93489	67.7511
2.94037	67.7688
2.93489	67.7869
2.94007	67.8037
2.93489	67.8249
2.94037	67.8417
2.93489	67.8689
2.94068	67.8857
2.93519	67.9036
2.94068	67.9203
2.9355	67.9435
2.94098	67.9603
2.9358	67.9839
2.94098	68.0007
2.9358	68.0327
2.94159	68.0495
2.93611	68.0709
2.94159	68.0877
2.93641	68.1139
2.94159	68.131
2.93611	68.1613
2.94251	68.1781
2.93733	68.1963
2.94312	68.213
2.93733	68.2298
2.94251	68.248
2.93702	68.2748
2.94281	68.2921
2.93733	68.3265
2.94251	68.3433
2.93733	68.3631
2.94251	68.3799
2.93733	68.4005
2.94281	68.4173
2.93733	68.4363
2.94251	68.454
2.94037	68.9532
2.94555	68.9833
2.94037	69.0022
2.94555	69.024
2.94037	69.043
2.94555	69.064
2.94037	69.1012
2.94555	69.118
2.94037	69.162
2.94677	69.1788
2.94159	69.1961
2.94677	69.2328
2.94129	69.2535
2.94647	69.2803
2.94129	69.2976
2.94647	69.3152
2.94129	69.3342
2.94738	69.351
2.94159	69.3683
2.94738	69.3851
2.9422	69.4041
2.94738	69.4209
2.9419	69.4382
2.94769	69.455
2.94251	69.4759
2.94769	69.4949
2.9422	69.5186
2.94769	69.5354
2.9422	69.5527
2.94738	69.5695
2.9419	69.5909
2.94769	69.6077
2.94708	70.1069
2.95226	70.4249
2.94708	70.4447
2.95226	70.4723
2.94708	70.4938
2.95226	70.5156
2.94677	70.5542
2.95226	70.571
2.94677	70.5883
2.95256	70.6051
2.94738	70.6349
2.95287	70.6525
2.94738	70.6839
2.95256	70.7007
2.94738	70.7851
2.95287	70.8019
2.94769	70.8367
2.95317	70.8535
2.94799	70.8708
2.95348	70.8876
2.94769	70.9191
2.95348	70.9359
2.94708	70.9573
2.95378	70.9741
2.9486	70.9923
2.95378	71.0099
2.9486	71.0297
2.95378	71.0465
2.9483	71.0818
2.95348	71.0986
2.95104	71.5978
2.95622	71.6304
2.95043	71.6543
2.95591	71.6711
2.95073	71.6934
2.95622	71.7103
2.95104	71.7301
2.95683	71.7485
2.95134	71.7683
2.95683	71.7901
2.95165	71.8141
2.95683	71.8322
2.95165	71.8512
2.95713	71.8688
2.95195	71.8908
[truncated: 56,116 more rows]
[truncated: 8 more columns]

## Sheet: Fig. 2c
Voltage profile			in-situ XRD
Voltage (V)	Test time (min)		2θ (degree)
2.07643	0.01612		17.7777	107.54	236.546	220.375	149.446	190.251	157.459	143.72	275.657	362.955	126.254	183.767	228.936	134.788	228.718	172.508	261.661	211.045	212.526	225.046	249.366	268.17	198.578	115.805	342.24	139.028	37.6872	292.916	148.884	167.423	300.29	259.563	94.3257	183.763	214.284	255.752	133.302	220.544	217.846	126.535	239.819	146.598	203.837	190.782	190.909	151.052	203.317
2.11787	0.03223		17.8167	183.728	57.6386	182.675	150.268	215.855	123.395	257.696	93.0321	145.592	259.457	223.05	91.532	208.401	168.155	287.511	201.608	253.826	174.681	67.1797	132.965	59.8061	175.032	133.365	159.586	137.891	220.817	128.464	253.043	138.005	124.527	297.084	337.223	98.3914	92.7602	265.55	163.958	181.731	211.019	164.16	200.462	223.644	107.522	288.264	197.657	272.303	108.276
2.14926	0.04835		17.8557	257.036	379.034	202.687	262.101	223.063	492.813	271.053	164.538	233.657	217.89	252.56	322.149	217.766	123.556	33.5903	260.705	91.2899	251.122	244.312	191.218	252.392	262.935	238.631	80.1433	149.817	287.338	122.857	185.587	191.895	95.2065	93.8579	273.647	223.28	301.604	88.2291	214.813	246.144	179.985	134.316	270.627	212.846	156.662	158.144	162.296	99.5726	302.406
2.17456	0.06447		17.8947	343.272	440.739	354.247	289.605	277.689	357.804	638.753	367.521	230.078	219.772	135.49	229.176	151.263	239.355	297.137	234.344	222.607	266.882	163.301	173.605	160.363	183.963	148.399	205.415	295.732	168.275	226.499	220.784	242.057	236.394	247.136	101.855	131.642	151.646	182.464	230.327	103.595	185.928	351.997	83.6208	139.17	383.897	243.267	401.077	413.991	344.593
2.19497	0.08059		17.9337	454.885	511.735	404.858	544.265	456.816	607.623	401.511	436.755	124.666	378.008	280.014	215.958	273.967	288.961	277.32	72.622	111.847	0	321.482	192.018	179.144	136.893	347.959	199.801	130.221	141.369	194.731	210.915	180.056	149.235	229.77	106.142	254.79	210.777	267.266	233.737	231.009	281.962	428.513	413.565	420.082	568.657	512.366	634.082	538.305	473.235
2.21052	0.0967		17.9727	704.833	852.031	786.498	620.409	692.658	719.477	697.883	820.544	585.236	628.481	346.384	384.125	519.789	447.805	222.138	199.509	377.985	345.689	272.006	281.14	232.645	304.502	45.5074	262.239	234.328	321.887	181.233	247.467	134.25	323.305	61.6218	244.104	299.568	148.579	232.467	189.966	584.053	431.8	643.26	636.777	833.247	753.228	793.284	788.431	819.604	693.996
2.22514	0.11282		18.0117	1112.7	1243.72	1053.78	1116.62	1048.93	1136.18	1065.56	974.862	820.676	736.556	697.045	821.275	802.179	568.869	299.89	638.16	529.861	242.852	381.19	211.25	267.278	171.968	150.673	167.011	93.1743	171.005	176.384	166.611	163.539	238.227	137.718	210.864	29.0609	234.809	271.507	473.45	740.074	674.284	885.64	967.138	1212.58	929.666	1121.69	1183.99	1068.92	1095.77
2.23642	0.12894		18.0507	1691.67	1950.35	1646.68	1414.01	1566.74	1543.99	1553.55	1618.11	1427.92	1245.07	1208.87	1065.88	915.059	988.816	827.363	604.76	647.142	415.228	429.154	310.445	271.44	188.997	413.474	178.588	353.225	157.103	187.039	110.084	323.357	59.1668	412.93	243.641	293.776	542.667	742.368	741.523	1015.69	1199.79	1364.4	1245.02	1674.44	1639.68	1868.96	1787.71	1758.27	1587.98
2.24739	0.14506		18.0897	2619.96	2471.26	2555.14	2344.93	2380.53	2448.72	2444.39	2304.03	2208.99	1671.72	1898.54	1693.01	1560.67	1501.3	1306.09	1065.61	882.109	652.404	587.158	455.943	365.384	509.069	354.869	301.268	86.1735	83.0215	230.244	271.398	33.7335	379.487	90.2423	277.159	466.042	744.951	920.723	931.399	1490.1	1811.13	1968.32	1774.04	2297.91	2285.12	2603.12	2634.96	2464.49	2470.38
2.25562	0.16117		18.1287	3750.9	3717.51	3494.12	3679.81	3700.52	3626.53	3592.94	3296.05	3308.43	2796.82	2891.15	2445.4	2229.93	2204.61	1947.11	1793.59	1476.56	1306.45	1090.46	850.818	661.155	792.738	744.316	608.015	559.14	417.345	224.352	154.517	275.557	44.2534	187.193	457.67	844.584	1011.07	1046.54	1507.94	2056.22	2444.32	2959.56	2917.24	3255.08	3507.91	3665.82	3763.8	3548.11	3642.41
2.26385	0.17729		18.1677	5403.42	5090.08	4994.33	4883.36	5208.49	5138.18	4988.87	5087.95	4334.27	3761.74	3723.03	3709.96	3558.53	3266.03	2907.94	2440.27	2259.51	2033.14	1601.92	1341.17	1129.98	1041.54	981.815	1004.48	391.614	347.081	275.727	298.883	185.224	156.104	296.283	462.153	898.645	1325.15	1864.9	2255.44	2697.78	3480.54	3953.62	4265.13	4649.39	5001.1	5330.86	5561.8	5505.87	5067.89
2.27207	0.19341		18.2067	7785.24	7458.02	7272.93	7219.65	7308.7	7644.59	7203.54	6754.91	6459.07	5772.93	5550.02	5407.54	5098.98	4848.31	4082.3	3516.6	3193.01	2695	2324.65	2106.6	1810.69	1599.16	1305.65	1091.07	757.232	408.233	535.156	453.654	244.442	345.54	449.901	978.023	1319.63	1955.68	2560.58	3198.3	4113.71	4973.41	5736.09	6045.29	6673.38	7120.55	7493.04	7959.45	7726.27	7610.35
2.27817	0.20953		18.2457	10707.8	10536.9	10460.5	10614	10852.9	10777.5	10637.5	9495.21	9029.58	8122.2	8102.61	7582.13	7219.71	6828.16	5651.03	5137.59	4451.37	3946.93	3369.28	3089.76	2677.03	2384.57	1890.35	1701.61	1298.76	1058.67	777.836	719.61	290.592	355.313	666.252	1291.94	1840.47	2761.85	3435.17	4682.75	5537.89	6333.33	7228.53	7870.1	8543.34	9301.32	9824.73	10656.6	10299.8	10201.1
2.28518	0.22564		18.2847	15063.8	14639.3	14675.1	14844.5	15295.8	15428.6	14847	14129.1	12971.5	11560.8	11302.3	10900.3	10283.4	9494.31	8296.33	7260.85	6399.36	5465.08	4962.7	4332.89	3717.47	3307.4	2821.04	2561.96	1872.38	1429.63	1037.82	851.219	467.138	433.476	1053.88	1931.72	2597.43	3516.03	4601.75	5736.83	6770.69	7530.37	8218.07	9021.06	9964.3	10595	11113.2	11932.4	11827.9	12197.8
2.29188	0.24176		18.3237	16766.7	16954.7	17558.4	18593.6	19153.5	19322.9	19407.9	18529.5	18258.5	16451.2	15706.3	15599.9	14595.8	13347.5	11707.3	10294.7	9165.54	7869.06	6840.03	6128.14	5386.91	4688.29	4076.2	3422.8	2794.12	2026.81	1645.36	1146.31	889.867	761.207	1660.67	2798.85	3561.3	4617.8	5724	6367.01	7265.02	7961.04	8472.94	9188.2	10248.4	10524.9	10764.3	11236.7	11305.5	11908.6
2.29737	0.25788		18.3627	12639.4	12903.8	14214.3	15609.8	16433.3	17142.5	17938	18591.4	20000	19454.6	19121.5	19073.3	18320.3	17438.3	15685	13798.1	12195.3	11023.3	9736.68	8684.36	7625.56	6762.48	6149.31	4833.34	4014.97	3012.52	2311.5	1841.56	1271.97	1049.34	2403.69	3604.03	4488.9	5512.18	6264.82	6619.74	7260.93	7635.57	7957.8	8438.44	9137.16	9266.01	9197.37	9285.75	9270.77	9829.6
2.30712	0.27416		18.4017	7191.75	7163.25	8237.07	9311.22	9991.89	10659.6	11797	12866	15085.5	16028	16559	16492.3	16493.2	16962.9	16423.7	15884.9	15124.4	13925.1	12389.9	11623.2	10093	9169.86	8055.01	6574.99	5098.3	4046.34	3217.47	2488.95	1626.97	1715.93	2939.58	4111.68	4925.6	5584.23	6158.6	6104.06	6446.65	6604.62	6951.63	7079.22	7368.16	7192.77	7018.15	6946.29	6658.56	7088.24
2.3123	0.29108		18.4407	3884.69	3944.98	4130.69	4797.43	5377.04	5615.68	6382.17	7097.63	8786.69	10048.2	10719.6	10651.8	11054.8	11997.5	12666.5	13522.2	13977.1	14460.3	13334.8	12815.2	11531.8	10920.3	9437.3	8122.08	6572.68	5283.96	4375.07	3040.66	2488.93	2068.68	3408.06	4508.2	4712.03	5294.94	5500.45	5225.48	5453.91	5527.94	5731.56	5612.51	5397.88	5611.77	4888.37	4802.05	4401.36	4849.83
2.31748	0.30752		18.4797	2187.59	2157.63	2574.7	2712.8	3047.84	3272.81	3695.33	4108.89	4992.36	5617.31	6110.75	6230.13	6668.96	7236.32	8014.67	8977.53	9910.08	11206.9	10990.1	11072.9	10446	10387.7	9650.82	8472.23	7331.93	6212.48	4992.84	3725.55	2878.46	2510.82	3712.57	4239.06	4391.13	4757.05	4584.59	4501.55	4443.75	4466.31	4386.95	4364.67	3991	3827.87	3356.07	3113.2	2946.38	3106.18
2.32297	0.32412		18.5187	1392.92	1368.16	1717.26	1806.77	1945.62	2202.79	2369.41	2486.67	3082.42	3467.58	3839.47	3792.13	4100.4	4562.61	4886.47	5440.49	6242.23	7076.82	7395.45	7700.66	7706.2	8168.25	8095.81	7582.72	7151.83	6412.92	5294.8	4038.99	3294.77	3074.5	3660.97	4023.19	4079.55	4281.71	4070.89	3810.83	3690.43	3569.99	3358.66	3295.15	2917.3	2749.57	2204.97	2123.11	2064.86	2031.95
2.32876	0.34346		18.5577	1055.43	948.797	1102.74	1296.52	1473.07	1413.35	1716.31	1703.06	2086.54	2375.95	2654.04	2649.89	2838.71	3139.63	3359.28	3522.71	4026.57	4354.07	4616.83	4823.21	5208.84	5373.83	5782.65	5820.73	5960.19	5475.36	5035.35	4119.59	3499.72	3151.34	3535.01	3863.91	3491.59	3541.54	3345.87	3073.07	2924.5	2866.15	2575.41	2526.86	2256.63	2012.55	1758.57	1630.79	1506.13	1598.48
2.33455	0.36441		18.5967	783.998	772.338	698.531	803.824	1060.65	1036.9	1012.21	1210.71	1681.54	1706.47	1848.28	1706.45	2052.61	2245.42	2535.5	2701.04	2736.5	3098.81	3109.61	3268.46	3368.61	3781.71	4190.19	4467.33	4778.81	4541.23	4499.35	3935.69	3522.6	3185.55	3473.58	3513.68	3164.61	3109.65	2915.06	2440.44	2391.13	2170.17	2084.03	1962.1	1779.29	1612.09	1279.52	1255.09	1287.14	1036.96
2.33973	0.38375		18.6357	654.116	459.807	786.324	877.885	800.523	877.192	795.157	999.929	1339.35	1241	1269.57	1282.82	1686.01	1823.16	1907.83	2017.01	2228.38	2468.18	2455.21	2532.26	2397.09	2717.33	3212.86	3376.25	3578.2	3954.5	4061.74	3640.53	3410.01	3235.24	3334.21	3165.57	2885.03	2715.89	2631.57	2099.33	1912.3	1681.78	1658.51	1379.98	1427.39	1154.87	1020.08	901.514	994.386	996.429
2.34521	0.40712		18.6747	671.789	764.469	780.157	781.817	773.385	916.021	673.858	785.209	1005.28	1030.67	1245.01	1188.03	1299.88	1433.23	1611.68	1785.44	1770.85	1994.02	2024.36	2027.98	1983.22	2295.35	2608.86	2819	3107.64	3363.64	3698.88	3555.6	3401.16	3243.1	3244.28	3032.42	2745.24	2551.5	2238.84	1798.16	1739.25	1541.86	1583.12	1319.64	1480.4	1190.16	931.336	899.737	1025.61	887.694
2.35039	0.43017		18.7137	1155.43	917.032	1037.57	1013.2	1114.78	1130.82	944.49	980.733	1289.06	1306.21	1324.24	1295.07	1397.48	1639.91	1689.27	1836.24	1713.39	1857.31	1853.73	1898.15	2058.96	2205.32	2448.34	2685.84	2957.64	3112.56	3442.67	3573.25	3537.58	3517.01	3302.23	2895.9	2694.95	2356.17	2127.92	1793.48	1798.61	1610.95	1561.98	1430.76	1567.17	1296.38	1304.17	1209.09	1212.35	1191.19
2.35557	0.45596		18.7527	1477.53	1401.76	1410.46	1533.2	1373.07	1558.01	1386.26	1379.27	1579.52	1556.43	1744.93	1656.77	1769.4	1809.37	1734.13	1981.42	2155.83	2223.27	1928.35	2011.34	2029.82	2326.58	2441.34	2652.12	3016.37	2963.11	3471.75	3669.7	3717.75	3677.82	3509.76	3046.91	2811.62	2479.21	2252.3	1860.12	1991.11	2015.86	1744.03	1622.44	1743.82	1430.25	1605.44	1362.37	1545.49	1434.51
2.36106	0.4753		18.7917	1053.6	893.549	1051.56	1194.68	1139.51	1095.34	989.278	1042.79	1126.6	1125.8	1218.04	1194.48	1275.28	1514.52	1248.79	1606.69	1316.48	1597.97	1611.17	1567.31	1504.27	1696.44	1860.62	2069.84	2296.12	2445.26	2897.86	2954.66	3226.42	3087.06	2833.45	2456.43	1974.49	1726	1666.82	1468.52	1471.97	1318.99	1376.87	1174.48	1363.1	1006.86	1106.3	1050.96	1098.47	1145.98
2.36715	0.50593		18.8307	562.245	509.419	509.569	485.516	645.268	561.863	462.589	404.285	606.628	496.711	527.542	585.319	463.423	712.569	785.054	746.521	758.593	1007.68	945.763	760.627	894.571	953.375	1080.38	1251.59	1392.99	1580.78	2087	2088.44	2382.55	2312.12	1889.23	1506	1195.02	1033.98	953.011	803.613	609.732	795.112	709.578	534.001	606.908	558.372	477.509	434.766	424.421	535.27
2.37294	0.53494		18.8697	225.414	197.815	192.001	155.974	112.059	139.481	257.377	148.991	240.427	310.027	261.475	271.265	161.861	330.429	417.088	344.872	468.011	628.328	535.396	214.761	454.049	432.547	598.213	675.618	806.498	1189.57	1411.84	1566.43	1796.25	1859.43	1387.86	966.53	807.093	474.726	481.439	399.195	292.3	449.463	243.975	335.163	371.868	140.257	194.502	294.084	148.284	285.771
2.37904	0.55992		18.9087	208.941	107.627	184.52	100.259	134.747	124.994	158.632	163.654	233.235	66.5026	165.948	151.026	131.107	168.891	228.454	203.274	244.542	320.346	369.965	291.365	397.208	241.995	413.751	413.849	551.035	763.785	1022.06	1326.65	1541.06	1651.11	1161.43	767.351	545.499	419.883	220.5	215.321	161.625	161.779	106.498	335.073	177.605	167.597	111.561	79.1348	176.049	228.051
2.38422	0.59183		18.9477	160.438	174.536	177.969	313.936	203.277	202.504	228.167	284.553	191.044	227.419	102.555	189.23	266.153	228.637	140.306	260.835	221.209	125.18	308.494	325.299	218.995	311.085	268.719	311.397	503.065	579.776	807.182	1194.07	1471.15	1445.08	998.515	712.347	494.685	429.017	302.954	355.62	266.321	187.654	307.408	278.484	124.67	171.959	295.816	204.098	293.609	242.098
2.3897	0.62487		18.9867	171.042	245.186	207.534	174.339	245.072	216.618	231.772	225.747	197.297	171.499	222.626	233.76	266.662	216.538	209.078	246.396	179.967	207.479	106.791	164.885	186.773	239.861	267.769	370.153	422.614	668.347	668.26	997.27	1241.51	1274.19	880.932	595.996	509.923	371.108	384.099	213.091	233.91	288.247	190.943	90.0568	153.845	301.317	233.855	225.305	167.083	141.08
2.39488	0.6555		19.0257	235.79	258.261	214.179	220.82	224.634	254.111	186.359	92.7764	219.296	285.507	360.313	247.314	252.334	164.317	205.881	147.617	162.96	213.811	162.896	202.682	226.161	212.488	263.871	342.656	281.478	581.562	594.029	851.932	1154.72	1224.92	763.974	536.564	497.194	275.605	303.203	253.366	294.932	176.665	345.979	146.073	359.91	241.981	201.175	232.451	205.521	122.402
2.40006	0.68854		19.0647	295.983	197.366	294.67	176.46	172.802	258.556	191.946	240.385	98.9926	196.219	231.876	145.064	119.55	278.631	275.997	193.637	251.613	286.702	258.335	250.725	232.238	227.8	218.548	355.121	361.964	412.375	474.128	769.468	1016.33	1156.85	659.06	474.687	398.808	304.175	241.952	249.832	333.326	174.549	102.679	271.722	323.535	88.3367	105.428	219.206	157.158	321.474
2.40525	0.71836		19.1037	218.522	167.044	155.746	171.432	189.674	281.621	121.813	185.631	276.461	242.615	255.312	196.487	85.4599	300.098	279.606	177.952	372.029	336.942	268.478	189.802	155.839	191.505	345.252	348.593	344.945	332.798	522.493	650.347	945.006	890.374	533.194	523.203	356.727	258.808	257.373	375.545	267.309	286.964	249.242	216.629	192.649	144.52	202.294	142.932	173.889	233.372
2.41043	0.74866		19.1427	260.34	159.713	152.047	209.346	137.477	215.3	218.108	172.653	364.139	155.457	239.736	163.376	255.798	225.794	374.28	285.03	305.581	328.58	297.493	88.6408	184.348	205.774	382.613	359.484	400.696	390.585	581.646	682.029	951.221	893.897	599.565	589.217	353.665	475.487	300.457	299.382	207.505	209.552	159.637	151.806	102.431	226.594	219.133	210.805	294.662	204.25
2.41561	0.78573		19.1817	225.272	245.521	209.072	148.949	186.081	124.579	209.992	185.911	237.884	243.74	195.892	185.772	321.379	168.652	270.46	290.137	229.635	298.518	203.653	245.506	364.786	385.112	459.866	330.676	404.035	396.694	490.755	653.764	823.934	942.749	723.396	502.368	409.261	566.544	380.13	81.1748	202.203	105.448	96.6981	165.936	285.246	268.206	177.265	180.878	310.172	183.421
2.42079	0.81796		19.2207	212.097	165.594	164.268	257.869	332.084	167.853	305.288	220.537	185.627	250.528	160.739	195.87	234.804	163.773	350.84	375.917	289.059	296.527	370.787	448.565	336.313	336.014	365.49	237.649	405.858	340.541	641.494	558.349	773.126	879.565	600.246	500.314	378.438	476.864	281.971	165.891	124.786	242.551	198.094	192.128	221.203	214.772	224.59	128.554	242.017	118.772
2.42627	0.85745		19.2597	248.531	158.147	177.322	317.302	238.297	257.645	275.513	118.261	179.075	261.443	157.424	200.249	292.814	136.43	396.014	368.228	349.716	369.254	444.466	368.293	317.832	351.165	369.123	316.589	389.715	337.332	543.959	459.589	728.688	732.723	528.592	513.37	481.491	420.393	175.232	227.034	160.853	249.805	330.789	213.372	96.7835	184.306	147.739	260.952	135.129	239.204
2.43145	0.89694		19.2987	159.704	185.343	311.527	238.428	160.446	190.273	297.558	231.166	288.227	223.886	217.822	227.931	313.418	268.062	356.216	282.717	302.39	452.428	240.768	294.369	413.839	381.703	416.032	321.262	374.806	402.422	456.975	539.659	586.894	611.386	570.294	500.616	372.733	466.698	238.574	199.381	273.474	205.816	156.998	184.224	205.775	163.556	206.103	237.631	251.811	191.534
2.43663	0.93885		19.3377	143.982	212.851	263.595	183.962	192.285	157.498	333.514	229.523	255.307	158.945	244.888	127.599	291.271	239.67	313.038	319.91	336.553	475.717	270.886	340.852	311.373	396.291	357.717	313.557	342.903	406.139	357.159	517.712	622.545	703.823	620.768	443.566	301.147	332.246	220.821	270.654	235.064	224.339	169.715	143.799	223.912	151.392	280.14	144.623	274.703	174.226
2.44181	0.97318		19.3767	244.31	248.733	270.61	299.429	218.245	258.599	195.618	137.303	178.22	149.988	297.508	203.563	45.8337	272.631	233.6	300.774	360.217	214.575	319.878	351.934	211.038	370.506	209.345	316.905	279.472	378.279	341.793	402.418	551.609	711.555	556.308	481.972	279.347	154.719	281.92	173.864	200.356	196.754	166.55	164.258	122.741	245.949	327.723	145.315	325.024	180.262
2.44791	1.02153		19.4157	220.494	142.859	339.319	333.296	219.54	236.474	143.812	209.196	125.103	155.568	208.672	243.023	120.607	296.716	203.238	284.565	229.356	170.361	309.325	262.662	228.295	198.032	146.814	317.105	223.957	346.138	416.715	267.397	344.563	509.035	508.569	398.614	233.881	138.997	219.512	100.855	113.089	92.5236	196.7	277.202	232.123	222.592	234.444	196.461	150.153	198.655
2.45309	1.06827
2.45858	1.10663
2.46376	1.15788
2.45827	1.17948
2.46589	1.19576
2.47107	1.2309
2.47625	1.27893
2.48174	1.32535
2.48692	1.38385
2.48174	1.40416
2.48905	1.4206
2.49453	1.46574
2.50002	1.52715
2.50551	1.59001
2.51069	1.65303
2.50551	1.67705
2.51312	1.69333
2.5183	1.74539
2.51312	1.7686
2.52074	1.78488
2.51526	1.80696
2.52318	1.82324
2.52836	1.88095
2.53385	1.94429
2.52806	1.96073
2.53659	1.97701
2.5311	1.99329
2.53689	2.00973
2.54207	2.06373
2.53689	2.08372
2.54207	2.10016
2.54756	2.14078
2.54207	2.16044
2.54939	2.17672
2.55487	2.24409
2.54969	2.26295
2.55487	2.27955
2.56005	2.34661
2.56584	2.433
2.56036	2.45621
2.56737	2.47249
2.56188	2.49941
2.57072	2.51569
2.56524	2.53487
2.57133	2.55115
2.57682	2.61176
2.57163	2.63013
2.57712	2.64641
2.5823	2.71911
2.57712	2.74393
2.58321	2.76021
2.5884	2.82242
2.58291	2.83919
2.5884	2.85547
2.59358	2.92574
2.58779	2.94251
2.59419	2.95879
2.589	2.97716
2.59632	2.99344
2.59083	3.01069
2.59815	3.02697
2.59236	3.04422
2.59967	3.0605
2.59419	3.07726
2.60059	3.09354
2.60577	3.17542
2.60059	3.1938
2.60638	3.21008
2.60119	3.22652
2.6079	3.2428
2.61308	3.32436
2.60729	3.34112
2.61308	3.3574
2.61826	3.42639
2.61247	3.44364
2.61857	3.46153
2.61338	3.49892
2.62009	3.5152
2.62527	3.59547
2.61978	3.61304
2.62557	3.62981
2.62039	3.64818
2.6271	3.66445
2.62192	3.6825
2.62832	3.69881
2.6335	3.80533
2.62649	3.82211
2.63319	3.83838
2.63837	3.90623
2.63197	3.92301
2.63807	3.93928
2.63258	3.96864
2.63959	3.98491
2.64477	4.09143
2.63929	4.10933
2.64447	4.12561
2.64965	4.25039
2.64416	4.26793
2.64965	4.28424
2.65513	4.40978
2.64965	4.42689
2.65483	4.44331
2.66001	4.54294
2.65422	4.55921
2.66001	4.57646
2.65483	4.59404
2.66123	4.61031
2.65544	4.62706
2.66062	4.64333
2.6658	4.73988
2.66062	4.75619
2.66641	4.77373
2.66092	4.79051
2.66671	4.80679
2.66123	4.82483
2.66824	4.84111
2.66245	4.85742
2.66824	4.87416
2.66275	4.89174
2.67037	4.90801
2.66519	4.92428
2.67098	4.94074
2.66519	4.95911
2.67098	4.97539
2.6655	4.99296
2.67189	5.00924
2.66671	5.02729
2.67281	5.04356
2.66763	5.06679
2.67342	5.08306
2.6786	5.21524
2.67281	5.23169
2.6789	5.24797
2.67342	5.26471
2.67951	5.28098
2.67433	5.29856
2.68043	5.31483
2.67525	5.34129
2.68073	5.35756
2.67555	5.37837
2.68317	5.39464
2.67799	5.41091
2.68317	5.42737
2.67738	5.44495
2.68317	5.46122
2.67799	5.48521
2.68408	5.50152
2.6789	5.51957
2.68439	5.53584
2.68957	5.69096
2.68317	5.70738
2.68927	5.72365
2.68408	5.74362
2.68927	5.7604
2.68378	5.77794
2.69048	5.79422
2.68469	5.81147
2.69109	5.82774
2.68561	5.84448
2.6914	5.86076
2.68622	5.8812
2.69353	5.89747
2.68744	5.91664
2.69445	5.93292
2.68805	5.95176
2.69475	5.96804
2.68896	5.9875
2.69506	6.00395
2.68957	6.02102
2.69658	6.03777
2.69109	6.05404
2.69688	6.07078
2.6914	6.08756
2.69719	6.1038
2.6914	6.12428
2.6981	6.14055
2.69292	6.16085
2.69871	6.17726
2.69323	6.20046
2.70024	6.21673
2.69323	6.23507
2.70054	6.25134
2.69536	6.27164
2.70145	6.28809
2.69627	6.30516
2.70145	6.3235
2.69597	6.34351
2.70267	6.35975
2.69658	6.38055
2.70328	6.39682
2.69749	6.41389
2.70359	6.43064
2.69841	6.44854
2.7042	6.46528
2.69902	6.48283
2.7045	6.49961
2.69902	6.51668
2.7045	6.53342
2.6981	6.55096
2.70603	6.56723
2.70054	6.58481
2.70603	6.60109
2.70054	6.6312
2.70755	6.64748
2.70176	6.66745
2.70755	6.68372
2.70237	6.70336
2.70877	6.71963
2.70298	6.73718
2.70907	6.75345
2.70389	6.77505
2.70938	6.79132
2.7042	6.84319
2.71182	6.85946
2.70603	6.8762
2.71182	6.89248
2.70603	6.90922
2.71243	6.92549
2.70633	6.94307
2.71243	6.95934
2.70724	6.97931
2.71304	6.99559
2.70785	7.01313
2.71395	7.0294
2.70785	7.04665
2.71395	7.06289
2.70877	7.08076
2.71456	7.09754
2.70846	7.11588
2.71486	7.13215
2.70968	7.14893
2.71517	7.16567
2.70877	7.18724
2.71608	7.20351
2.70999	7.22029
2.71639	7.23656
2.71121	7.25378
2.7173	7.27005
2.71212	7.28922
2.71883	7.3055
2.71364	7.32228
2.71913	7.34627
2.71395	7.36334
2.71974	7.38008
2.71425	7.39813
2.72004	7.4152
2.71486	7.43148
2.72004	7.44953
2.71456	7.46707
2.72065	7.48334
2.71547	7.50092
2.72065	7.51719
2.71547	7.54198
2.72248	7.55825
2.71669	7.57583
2.7234	7.59257
2.71791	7.60932
2.7234	7.63041
2.71822	7.64911
2.7234	7.66553
2.71761	7.68228
2.72309	7.69855
2.71791	7.71692
2.7237	7.73367
2.71852	7.75766
2.72462	7.77393
2.71913	7.79118
2.72492	7.80746
2.71943	7.8242
2.72462	7.84047
2.71883	7.86012
2.72644	7.87639
2.72035	7.89281
2.72553	7.90908
2.71943	7.92583
2.72614	7.9421
2.72065	7.96094
2.72644	7.97722
2.72126	8.01172
2.72644	8.02796
2.73162	8.25382
2.72644	8.27089
2.73162	8.29325
2.72644	8.31083
2.73162	8.32837
2.72644	8.34595
2.73193	8.36302
2.72644	8.38056
2.73223	8.39683
2.72705	8.4176
2.73345	8.4363
2.72614	8.45305
2.73193	8.46932
2.72644	8.50748
2.73284	8.52376
2.72766	8.55261
2.73315	8.56888
2.72797	8.58965
2.73467	8.60592
2.72949	8.62429
2.73467	8.64053
2.72919	8.65698
2.73498	8.67405
2.7298	8.6908
2.73498	8.70707
2.72949	8.72784
2.73589	8.74411
2.73071	8.76136
2.7368	8.77843
2.7298	8.79518
2.73559	8.81145
2.73041	8.82899
2.7368	8.84526
2.73132	8.86172
2.7368	8.87879
2.73132	8.89796
2.73772	8.91471
2.73132	8.93145
2.73772	8.94772
2.73223	8.96853
2.73802	8.98527
2.73284	9.00361
2.73802	9.01988
2.74351	9.28956
2.73802	9.30584
2.7432	9.32309
2.73772	9.33983
2.74351	9.36252
2.73711	9.38089
2.74351	9.39764
2.73802	9.41438
2.74351	9.43229
2.73772	9.45175
2.74412	9.46853
2.73894	9.48527
2.74412	9.50202
2.73894	9.52039
2.74534	9.53666
2.73833	9.55308
2.74412	9.56936
2.73894	9.5869
2.74534	9.60317
2.73924	9.61962
2.74473	9.6359
2.73924	9.65587
2.74656	9.67214
2.74077	9.68856
2.74595	9.70483
2.74046	9.72157
2.74625	9.73836
2.74077	9.7551
2.74595	9.77137
2.74046	9.78859
2.74625	9.80486
2.74016	9.82244
2.74717	9.83871
2.74199	9.85498
2.74717	9.873
2.74107	9.88974
2.74717	9.90601
2.74138	9.92392
2.74717	9.94034
2.74138	9.95824
2.74778	9.97451
2.74168	9.99126
2.74869	10.008
2.7432	10.0251
2.74899	10.0419
2.74351	10.0586
2.74991	10.0765
2.74442	10.0927
2.74991	10.1184
2.74442	10.1351
2.7496	10.1514
2.74412	10.1693
2.74991	10.1865
2.74412	10.2033
2.74991	10.2195
2.74412	10.2379
2.7493	10.2542
2.75448	10.548
2.74899	10.5642
2.75418	10.5843
2.74808	10.6015
2.75357	10.6177
2.74839	10.634
2.75418	10.6508
2.74899	10.6683
2.75418	10.6846
2.74839	10.701
2.75418	10.7173
2.74869	10.734
2.75478	10.7503
2.7496	10.7687
2.75478	10.785
2.7493	10.807
2.75539	10.8233
2.75021	10.8395
2.75631	10.8563
2.75052	10.8726
2.75692	10.8894
2.75143	10.9069
2.75661	10.9232
2.75143	10.9399
2.75692	10.9562
2.75174	10.9778
2.75783	10.9945
2.75204	11.0113
2.75783	11.0275
2.75235	11.0451
2.75875	11.0614
2.75326	11.0781
2.75844	11.0943
2.75296	11.1111
2.75814	11.1273
2.75296	11.1449
2.75844	11.1616
2.75265	11.1799
2.75875	11.1962
2.75265	11.2129
2.75783	11.2292
2.75235	11.2515
2.75997	11.2678
2.75387	11.2845
2.75905	11.3015
2.75387	11.3187
2.75966	11.335
2.75326	11.3525
2.75936	11.3688
2.75418	11.385
2.75966	11.4014
2.75448	11.4182
2.75966	11.4344
2.75387	11.4613
2.76118	11.4775
2.75509	11.495
2.76027	11.5118
2.75478	11.5293
2.76118	11.5456
2.75478	11.5644
2.76088	11.5806
2.75539	11.6018
2.76179	11.6181
2.75631	11.6384
2.7624	11.6548
2.75722	11.6731
2.76271	11.6902
2.75692	11.7064
2.7621	11.7228
2.75631	11.7633
2.7621	11.7796
2.75692	11.7963
2.76271	11.8126
2.75753	11.829
2.76332	11.8452
2.75814	11.8673
2.76332	11.8835
2.75814	11.9019
2.76454	11.9186
2.75844	11.9364
2.76393	11.9528
2.75875	12.0135
2.76423	12.0297
2.75814	12.0663
2.76515	12.0825
2.75997	12.1077
2.76667	12.124
2.76118	12.1402
2.76636	12.1586
2.75966	12.175
2.76636	12.1912
2.76118	12.2101
2.76636	12.2287
2.76088	12.2454
2.76636	12.2622
2.76118	12.291
2.76667	12.3072
2.76118	12.3292
2.76636	12.3455
2.76057	12.3695
2.76606	12.3857
2.76088	12.4077
2.76789	12.424
2.7621	12.4452
2.76758	12.4615
2.7624	12.4785
2.7685	12.4949
2.76301	12.5141
2.7685	12.5308
2.76332	12.5491
2.7688	12.5654
2.76362	12.5882
2.76941	12.6045
2.76393	12.6223
2.76941	12.6387
2.76423	12.6606
2.76941	12.6773
2.76393	12.6938
2.76941	12.71
2.76423	12.7299
2.77002	12.7467
2.76423	12.7658
2.76941	12.782
2.76393	12.8105
2.77063	12.8268
2.76454	12.844
2.77155	12.8602
2.76636	12.8766
2.77155	12.8953
2.76484	12.912
2.77094	12.9283
2.76576	12.9527
2.77094	12.969
2.76484	12.9991
2.77185	13.0153
2.76606	13.0328
2.77246	13.0491
2.76728	13.0655
2.77307	13.0825
2.76697	13.0993
2.77216	13.1155
2.76697	13.1335
2.77216	13.1503
2.76667	13.1794
2.77337	13.1956
2.76728	13.2128
2.77368	13.2291
2.76758	13.2466
2.77307	13.2628
2.76728	13.2801
2.77368	13.2963
2.76789	13.3264
2.77368	13.3427
2.7685	13.361
2.77429	13.3772
2.7688	13.4081
2.77398	13.4243
2.7688	13.4411
2.77429	13.4573
2.7688	13.503
2.77459	13.5193
2.76911	13.5392
2.7752	13.5555
2.76972	13.5735
2.7752	13.5897
2.77002	13.6113
2.77612	13.6275
2.77094	13.6443
2.77673	13.6605
2.77155	13.6775
2.77673	13.6967
2.77155	13.7129
2.77703	13.7305
2.77155	13.7509
2.77673	13.7672
2.77155	13.7855
2.77734	13.8017
2.77216	13.8201
2.77855	13.8363
2.77155	13.853
2.77673	13.8693
2.77155	13.8957
2.77825	13.9119
2.77307	13.9294
2.77855	13.9457
2.77246	13.964
2.77886	13.9803
2.77307	13.997
2.77855	14.0132
2.77307	14.0305
2.77916	14.0467
2.77398	14.063
2.78008	14.0797
2.77337	14.096
2.77886	14.1127
2.77246	14.1302
2.78008	14.1464
2.77337	14.1627
2.77886	14.1794
2.77368	14.197
2.78008	14.2132
2.77398	14.2315
2.78038	14.2478
2.7752	14.264
2.78099	14.2804
2.77581	14.2975
2.78099	14.3142
2.77551	14.3305
2.78191	14.3472
2.77642	14.3639
2.78191	14.381
2.77642	14.3972
2.78191	14.4156
2.77612	14.4323
2.78191	14.4485
2.77642	14.4704
2.7816	14.4871
2.77612	14.5087
2.7813	14.525
2.77612	14.5481
2.78221	14.5643
2.77703	14.5816
2.78252	14.5997
2.77673	14.6226
2.78221	14.6388
2.77703	14.6588
2.78252	14.675
2.77734	14.7097
2.78282	14.726
2.77734	14.7797
2.78252	14.796
2.77703	14.8148
2.78282	14.8311
2.77764	14.8808
2.78404	14.897
2.77855	14.9137
2.78434	14.93
2.77886	14.9462
2.78404	14.9629
2.77855	14.9837
2.78465	15
2.77886	15.0199
2.78434	15.0366
2.77886	15.0625
2.78434	15.0788
2.77855	15.1
2.78526	15.1163
2.77977	15.1362
2.78587	15.1533
2.78038	15.1695
2.78587	15.1862
2.78069	15.2029
2.78587	15.2208
2.77947	15.2375
2.78587	15.2538
2.77977	15.2713
2.78648	15.2884
2.7813	15.3054
2.78678	15.3222
2.7813	15.3402
2.78648	15.358
2.78069	15.3747
2.78739	15.391
2.78191	15.4072
2.78709	15.4239
2.7816	15.4407
2.78739	15.4577
2.78221	15.4745
2.7877	15.4928
2.7816	15.5096
2.7877	15.5258
2.7813	15.5425
2.78831	15.5588
2.78282	15.5755
2.788	15.5922
2.7816	15.6106
2.78831	15.6268
2.78282	15.6447
2.78831	15.6614
2.78313	15.6789
2.78831	15.6957
2.78221	15.7156
2.78922	15.7318
2.78343	15.7494
2.78953	15.7661
2.78374	15.7824
2.78892	15.7986
2.78343	15.8217
2.78983	15.8385
2.78465	15.8552
2.79074	15.8739
2.78465	15.8903
2.78983	15.9065
2.78404	15.9236
2.79044	15.9403
2.78495	15.9582
2.79013	15.9765
2.78465	15.996
2.79044	16.0127
2.78434	16.0302
2.79105	16.0465
2.78556	16.064
2.79074	16.0835
2.78465	16.1002
2.79074	16.1164
2.78556	16.1388
2.79166	16.1556
2.78617	16.1718
2.79135	16.1893
2.78617	16.2064
2.79135	16.2247
2.78617	16.2447
2.79135	16.2622
2.78556	16.2792
2.79135	16.2955
2.78617	16.3141
2.79135	16.3306
2.78617	16.3487
2.79196	16.3651
2.78678	16.3819
2.79196	16.3981
2.78678	16.4181
2.79227	16.4343
2.78617	16.4559
2.79257	16.4721
2.78709	16.4896
2.79349	16.5059
2.78831	16.5221
2.79379	16.5397
2.78831	16.5564
2.79379	16.5735
2.788	16.5897
2.79318	16.6064
2.7877	16.624
2.79379	16.6402
2.78861	16.6564
2.7941	16.6732
2.78892	16.6915
2.7941	16.709
2.7877	16.7258
2.79379	16.742
2.78861	16.762
2.79471	16.7782
2.78953	16.7946
2.79471	16.8109
2.78953	16.8284
2.79532	16.8463
2.79013	16.863
2.79623	16.8817
2.78922	16.8981
2.79471	16.9143
2.78892	16.9322
2.79501	16.9486
2.78983	16.9653
2.79562	16.9815
2.79013	16.9978
2.79562	17.0145
2.79013	17.0308
2.79532	17.0475
2.78953	17.0663
2.79623	17.0826
2.78983	17.1001
2.79532	17.1163
2.79013	17.1384
2.79806	17.1546
2.78922	17.1714
2.79684	17.1876
2.79074	17.204
2.79714	17.2202
2.79135	17.237
2.79653	17.2532
2.79074	17.2696
2.79623	17.2859
2.79074	17.3163
2.79623	17.3325
2.79105	17.3546
2.79653	17.3708
2.79135	17.3875
2.79714	17.4038
2.79196	17.42
2.79714	17.4376
2.79196	17.4599
2.79806	17.4762
2.79257	17.4926
2.79775	17.5092
2.79257	17.5259
2.79836	17.5434
2.79288	17.5602
2.79836	17.578
2.79318	17.5959
2.79836	17.6126
2.79288	17.6293
2.79836	17.6456
2.79288	17.6623
2.79806	17.6787
2.79288	17.6958
2.79867	17.712
2.79349	17.7311
2.79928	17.7482
2.7941	17.7665
2.79958	17.7852
2.7944	17.8024
2.79989	17.819
2.7941	17.837
2.79958	17.8532
2.79379	17.8695
2.79928	17.8859
2.7941	17.9053
2.79989	17.9216
2.7944	17.938
2.79958	17.9546
2.7944	17.9718
2.79958	17.9888
2.7941	18.012
2.79989	18.0282
2.79471	18.0447
2.80019	18.0609
2.79471	18.0792
2.80141	18.0955
2.79471	18.1138
2.8005	18.1301
2.79501	18.1463
2.80171	18.163
2.79532	18.1806
2.8008	18.1968
2.79562	18.2205
2.80171	18.2367
2.79532	18.2535
2.80111	18.2697
2.79562	18.2869
2.80141	18.3031
2.79562	18.3239
2.80232	18.3401
2.79714	18.3572
2.80263	18.3736
2.79684	18.3898
2.80263	18.4066
2.79745	18.4249
2.80263	18.4452
2.79684	18.4619
2.80202	18.4781
2.79653	18.497
2.80324	18.5132
2.79714	18.5299
2.80324	18.5462
2.79745	18.5685
2.80293	18.5848
2.79775	18.6012
2.80385	18.6175
2.79714	18.6358
2.80324	18.652
2.79684	18.6752
2.80385	18.6914
2.79745	18.7082
2.80385	18.7249
2.79867	18.7444
2.80446	18.7611
2.79897	18.7773
2.80507	18.7937
2.79958	18.8113
2.80476	18.8275
2.79836	18.8459
2.80415	18.8621
2.79867	18.8813
2.80385	18.8975
2.79867	18.9223
2.80598	18.9385
2.79836	18.9549
2.80568	18.9712
2.79958	18.9874
2.80476	19.0041
2.79928	19.0217
2.80598	19.0384
2.79989	19.0547
2.80537	19.0714
2.79928	19.0881
2.80629	19.1044
2.79989	19.1211
2.80568	19.1373
2.80019	19.1597
2.80537	19.1761
2.79989	19.221
2.8069	19.2373
2.80141	19.254
2.8072	19.2718
2.80202	19.2898
2.80781	19.3061
2.80202	19.3223
2.8072	19.3391
2.80202	19.3558
2.8072	19.3725
2.80111	19.3893
2.80659	19.4055
2.80111	19.4356
2.80842	19.4518
2.80324	19.4681
2.80842	19.4904
2.80324	19.5068
2.80842	19.5231
2.80324	19.5393
2.80933	19.5585
2.80415	19.5747
2.80964	19.5959
2.80354	19.6122
2.80872	19.6289
2.80354	19.6452
2.80872	19.6616
2.80354	19.6791
2.80933	19.6954
2.80385	19.7121
2.80903	19.7283
2.80293	19.7459
2.80933	19.7621
2.80354	19.7788
2.80933	19.7951
2.80415	19.8155
2.80933	19.8326
2.80354	19.8509
2.80872	19.8671
2.80354	19.8972
2.80994	19.9135
2.80446	19.9326
2.81055	19.9489
2.80446	19.9659
2.80994	19.9827
2.80446	20.0002
2.80994	20.0164
2.80476	20.0388
2.80994	20.055
2.80415	20.0714
2.81147	20.0877
2.80537	20.1039
2.81086	20.1215
2.80415	20.1382
2.80964	20.1545
2.80415	20.2022
2.81147	20.2185
2.80629	20.2368
2.81177	20.2531
2.80537	20.2693
2.81086	20.2857
2.80568	20.3317
2.81086	20.348
2.80507	20.3695
2.81147	20.3858
2.81116	20.8683
2.81634	20.932
2.81116	20.9483
2.81634	20.9706
2.81116	20.9877
2.81634	21.017
2.81116	21.0332
2.81634	21.0524
2.81116	21.0691
2.81665	21.0877
2.81116	21.1045
2.81665	21.1255
2.81086	21.1418
2.81604	21.1593
2.81055	21.1785
2.81695	21.1947
2.81086	21.2117
2.81604	21.2285
2.81055	21.2497
2.81665	21.266
2.81025	21.2827
2.81726	21.299
2.81177	21.3157
2.81756	21.3319
2.81086	21.3486
2.81756	21.3665
2.81208	21.3828
2.81787	21.4019
2.81238	21.4183
2.81756	21.4349
2.81177	21.4521
2.81817	21.4683
2.81299	21.4846
2.81817	21.5045
2.81269	21.5208
2.81817	21.5375
2.81147	21.5539
2.81665	21.5702
2.81147	21.6175
2.81756	21.6337
2.81208	21.6501
2.81817	21.6663
2.81299	21.6839
2.81909	21.7001
2.81238	21.7165
2.81878	21.7328
2.81299	21.7495
2.81878	21.7681
2.81299	21.7852
2.81848	21.8036
2.8133	21.8299
2.81848	21.8467
2.8133	21.8709
2.81909	21.8877
2.8133	21.9044
2.81909	21.9207
2.8139	21.9406
2.81969	21.9577
2.81421	21.9749
2.81969	21.9911
2.81451	22.009
2.8203	22.0257
2.81451	22.0419
2.8203	22.0587
2.81482	22.0781
2.82	22.0949
2.81451	22.1137
2.82061	22.1299
2.81543	22.147
2.82061	22.1658
2.81543	22.1869
2.82061	22.2031
2.81482	22.2195
2.82152	22.2358
2.81573	22.2533
2.82091	22.2725
2.81573	22.2908
2.82091	22.3078
2.81482	22.3315
2.82152	22.3477
2.81634	22.364
2.82152	22.382
2.81604	22.3999
2.82122	22.4174
2.81421	22.4491
2.82152	22.4653
2.81543	22.4828
2.82183	22.4991
2.81634	22.5166
2.82183	22.5333
2.81634	22.5549
2.82305	22.5711
2.81787	22.5876
2.82305	22.611
2.81787	22.6283
2.82335	22.6477
2.81787	22.6653
2.82305	22.6823
2.81726	22.699
2.82274	22.7153
2.81726	22.7333
2.82274	22.7496
2.81665	22.7735
2.82274	22.7898
2.81695	22.8062
2.82274	22.8224
2.81726	22.8388
2.82396	22.8551
2.81848	22.8713
2.82396	22.8905
2.81848	22.9072
2.82366	22.9247
2.81695	22.9431
2.82396	22.9593
2.81848	22.9793
2.82366	22.9955
2.81787	23.0122
2.82396	23.0285
2.81817	23.046
2.82427	23.0627
2.81878	23.0814
2.82518	23.0989
2.81939	23.1152
2.82488	23.1319
2.81817	23.1486
2.82457	23.1649
2.81909	23.1811
2.82518	23.1978
2.81909	23.2141
2.82518	23.2308
2.82	23.2476
2.82548	23.2638
2.82	23.281
2.82579	23.2981
2.82	23.3143
2.82518	23.3318
2.81969	23.3502
2.82518	23.3665
2.82	23.3827
2.82579	23.4002
2.82	23.4169
2.82548	23.4332
2.82	23.4547
2.82548	23.471
2.8203	23.4901
2.82579	23.5064
2.82061	23.5231
2.8264	23.541
2.81969	23.5574
2.82579	23.5736
2.82061	23.5898
2.8267	23.6066
2.82152	23.6233
2.8267	23.6396
2.8203	23.6571
2.8264	23.6733
2.8203	23.6925
2.8264	23.7087
2.82122	23.7408
2.82762	23.757
2.82213	23.7734
2.82762	23.7897
2.82183	23.8096
2.82701	23.8267
2.82183	23.8458
2.82731	23.862
2.82122	23.8791
2.82731	23.8955
2.82213	23.9122
2.82853	23.9285
2.82305	23.946
2.82823	23.9622
2.82213	23.979
2.82823	23.9952
2.82213	24.0116
2.82792	24.0279
2.82274	24.0446
2.82823	24.0613
2.82183	24.0776
2.82884	24.0938
2.82335	24.1109
2.82884	24.1276
2.82335	24.144
2.82945	24.1606
2.82396	24.1778
2.82914	24.1941
2.82396	24.2108
2.82975	24.227
2.82457	24.2433
2.83006	24.26
2.82488	24.2763
2.83006	24.2927
2.82457	24.3089
2.82975	24.3256
2.82427	24.3427
2.82945	24.3594
2.82427	24.3769
2.83067	24.3932
2.82396	24.4099
2.83036	24.4261
2.82366	24.4429
2.83036	24.4591
2.82457	24.4754
2.83006	24.4921
2.82396	24.5108
2.82914	24.5272
2.82396	24.5475
2.83067	24.5637
2.82548	24.5804
2.83097	24.5967
2.82518	24.6129
2.83036	24.6293
2.82518	24.6477
2.83219	24.6639
2.82579	24.6801
2.83127	24.6969
2.82609	24.7131
2.83127	24.7295
2.82609	24.7461
2.83127	24.7636
2.82579	24.7809
2.83219	24.7971
2.82701	24.8136
2.83219	24.8349
2.8267	24.8511
2.83249	24.8679
2.82731	24.8846
2.83249	24.9041
2.82701	24.9213
2.8328	24.9375
2.82762	24.9551
2.8328	24.9729
2.82762	24.9912
2.8328	25.0075
2.82762	25.0239
2.8328	25.041
2.82731	25.0604
2.83371	25.0768
2.82823	25.0943
2.83341	25.1114
2.82823	25.1289
2.83371	25.146
2.82853	25.164
2.83371	25.1843
2.82853	25.205
2.83463	25.2221
2.82884	25.2396
2.83432	25.2564
2.82884	25.2734
2.83402	25.2906
2.82884	25.3068
2.83432	25.3231
2.82884	25.3398
2.83493	25.3566
2.82884	25.3736
2.83463	25.3904
2.82884	25.4066
2.83402	25.423
2.82823	25.4408
2.83341	25.4571
2.82823	25.5277
2.83432	25.5439
2.82884	25.5684
2.83432	25.5846
2.82853	25.652
2.83463	25.6683
2.82945	25.6874
2.83463	25.704
2.82914	25.7349
2.83585	25.7511
2.83036	25.7679
2.83585	25.7841
2.83067	25.802
2.83585	25.8184
2.83067	25.8349
2.83585	25.8514
2.83067	25.8692
2.83615	25.8859
2.83097	25.9035
2.83646	25.9205
2.83097	25.938
2.83706	25.9543
2.83097	25.9718
2.83646	25.9889
2.83067	26.0064
2.83615	26.0227
2.83097	26.0434
2.83646	26.0597
2.83127	26.0799
2.83646	26.0966
2.83127	26.1222
2.83798	26.1385
2.8328	26.1547
2.83798	26.1739
2.83188	26.1917
2.83767	26.2084
2.83188	26.2247
2.83798	26.2414
2.83249	26.259
2.83828	26.2765
2.8331	26.2935
2.83828	26.3122
2.8331	26.3298
2.8392	26.346
2.83341	26.3639
2.8392	26.3822
2.83249	26.3989
2.83889	26.4151
2.83371	26.4335
2.8392	26.4502
2.83402	26.4678
2.8395	26.4856
2.83432	26.5019
2.8395	26.521
2.83371	26.5372
2.84042	26.554
2.83463	26.5707
2.84042	26.587
2.83463	26.6032
2.83981	26.6215
2.83402	26.6382
2.83981	26.655
2.83463	26.6737
2.84011	26.6912
2.83463	26.7076
2.84011	26.7239
2.83402	26.7406
2.8392	26.7568
2.83402	26.7751
2.8392	26.7914
2.83341	26.8258
2.83889	26.8421
2.84194	27.3246
2.83676	27.347
2.84194	27.3633
2.83676	27.3808
2.84255	27.397
2.83737	27.4158
2.84286	27.4329
2.83767	27.4504
2.84286	27.4667
2.83767	27.485
2.84316	27.5017
2.83767	27.5217
2.84286	27.5379
2.83706	27.5544
2.84316	27.5706
2.83737	27.5876
2.84377	27.6044
2.83798	27.6211
2.84377	27.6378
2.83767	27.665
2.84438	27.6812
2.83767	27.6977
2.84346	27.7139
2.83828	27.7314
2.84438	27.7477
2.83828	27.764
2.84499	27.7804
2.83981	27.7966
2.84529	27.8149
2.8395	27.8316
2.84499	27.8479
2.8392	27.8642
2.84468	27.8806
2.8392	27.8984
2.84468	27.9152
2.8395	27.9399
2.84499	27.9562
2.83981	27.974
2.8456	27.9907
2.83981	28.0075
2.84499	28.0237
2.8395	28.0429
2.84529	28.0591
2.83981	28.0755
2.84499	28.0918
2.83981	28.1157
2.84529	28.132
2.84011	28.1527
2.84621	28.169
2.84072	28.186
2.84651	28.2036
2.84042	28.2198
2.8456	28.2366
2.84011	28.2528
2.84529	28.2692
2.83981	28.2935
2.8459	28.3097
2.84011	28.3321
2.84621	28.3483
2.84072	28.3696
2.84682	28.3858
2.84103	28.4021
2.84682	28.4188
2.84164	28.4351
2.84712	28.4514
2.84164	28.4682
2.84773	28.4847
2.84255	28.501
2.84773	28.5174
2.84164	28.5336
2.84682	28.5504
2.84164	28.5706
2.84773	28.5871
2.84255	28.6038
2.84834	28.62
2.84194	28.6375
2.84743	28.6538
2.84225	28.6742
2.84804	28.6908
2.84255	28.7072
2.84865	28.7234
2.84316	28.7418
2.84895	28.7581
2.84225	28.7744
2.84834	28.7907
2.84194	28.8082
2.84804	28.8245
2.84286	28.842
2.84865	28.8587
2.84346	28.875
2.84865	28.8917
2.84346	28.9084
2.84925	28.9268
2.84407	28.9462
2.84986	28.9638
2.84468	28.98
2.84986	29.0117
2.84407	29.0287
2.85047	29.0452
2.84529	29.0622
2.85078	29.1103
2.84438	29.1267
2.84986	29.143
2.84316	29.1597
2.84986	29.1759
2.84438	29.1959
2.85078	29.2126
2.84438	29.2293
2.85108	29.2456
2.84377	29.262
2.85047	29.2782
2.84529	29.295
2.85047	29.3117
2.84377	29.328
2.85017	29.3442
2.84499	29.3638
2.85139	29.3801
2.84621	29.3965
2.85139	29.4168
2.8459	29.433
2.85108	29.4497
2.8459	29.4661
2.85108	29.4832
2.8456	29.5019
2.85139	29.5186
2.84621	29.5361
2.85139	29.5528
2.84621	29.5704
2.85169	29.5879
2.84651	29.6054
2.85169	29.6233
2.8456	29.6405
2.85139	29.6567
2.84529	29.6903
2.85169	29.7066
2.84621	29.723
2.8523	29.7393
2.84712	29.7557
2.85261	29.7719
2.84682	29.7882
2.852	29.8049
2.84682	29.8221
2.8523	29.8384
2.84712	29.8591
2.8523	29.8753
2.84682	29.8961
2.85291	29.9123
2.84682	29.9288
2.85261	29.945
2.84712	29.9673
2.85291	29.9836
2.84651	30.0185
2.85352	30.0348
2.84834	30.0515
2.85383	30.0678
2.84834	30.0845
2.85352	30.1012
2.84773	30.1203
2.85444	30.1366
2.84925	30.1538
2.85444	30.1709
2.84895	30.1916
2.85444	30.2107
2.84925	30.227
2.85535	30.2445
2.84956	30.2609
2.85535	30.2772
2.84956	30.2939
2.85535	30.3101
2.85017	30.3264
2.85535	30.3444
2.84865	30.3628
2.85565	30.379
2.85017	30.3957
2.85565	30.4133
2.84956	30.4308
2.85596	30.447
2.85078	30.4642
2.85596	30.4998
2.85078	30.516
2.85626	30.5332
2.85017	30.55
2.85657	30.5662
2.85108	30.583
2.85657	30.5997
2.85078	30.6159
2.85596	30.6327
2.84986	30.6489
2.85565	30.6653
2.85047	30.6877
2.85596	30.7039
2.85078	30.7211
2.85626	30.7385
2.85047	30.7557
2.85626	30.772
2.85108	30.7892
2.85748	30.8062
2.852	30.8225
2.85748	30.8392
2.85169	30.8556
2.85687	30.8719
2.85169	30.8934
2.85748	30.9101
2.85169	30.9269
2.85687	30.9436
2.85169	30.9708
2.85718	30.987
2.85169	31.0062
2.85718	31.0224
2.85078	31.0404
2.85779	31.0567
2.85261	31.0815
2.85779	31.0982
2.85261	31.1152
2.8584	31.132
2.85291	31.1487
2.8584	31.167
2.85291	31.1833
2.8587	31.2
2.85352	31.2187
2.8587	31.2354
2.85322	31.2542
2.8587	31.2705
2.85322	31.2981
2.85962	31.3144
2.85413	31.3311
2.85992	31.3482
2.85413	31.3649
2.85931	31.3827
2.85383	31.3995
2.85992	31.4157
2.85474	31.4329
2.86053	31.4495
2.85413	31.4662
2.85962	31.4833
2.85383	31.4997
2.86023	31.5159
2.85474	31.5327
2.86053	31.5489
2.85474	31.5651
2.86053	31.5819
2.85504	31.5986
2.86053	31.6149
2.85504	31.6367
2.86023	31.6531
2.85444	31.6734
2.85992	31.6896
2.85444	31.7064
2.86053	31.7226
2.85535	31.7423
2.86053	31.7601
2.85504	31.7764
2.86175	31.7931
2.85596	31.8109
2.86114	31.8276
2.85444	31.8444
2.86144	31.8606
2.85596	31.879
2.86175	31.896
2.85626	31.9127
2.86175	31.9295
2.85596	31.9505
2.86175	31.9673
2.85565	31.9835
2.86144	32.0003
2.85596	32.0202
2.86144	32.0364
2.85626	32.0532
2.86175	32.0694
2.85626	32.0878
2.86144	32.104
2.85596	32.1204
2.86236	32.1367
2.85687	32.155
2.86205	32.1713
2.85657	32.1888
2.86327	32.205
2.85809	32.2214
2.86358	32.2425
2.8584	32.2592
2.86358	32.2779
2.8584	32.2942
2.86358	32.3165
2.85809	32.3332
2.86327	32.3559
2.85779	32.3722
2.86327	32.3889
2.85626	32.4093
2.86419	32.4256
2.8587	32.4418
2.86388	32.4618
2.8587	32.4785
2.86388	32.4992
2.8587	32.5168
2.86388	32.537
2.85809	32.5554
2.86327	32.5721
2.85687	32.5929
2.86358	32.6091
2.8584	32.6267
2.86449	32.6429
2.85931	32.6591
2.86449	32.6763
2.85931	32.6947
2.8651	32.7109
2.85931	32.7277
2.8648	32.7452
2.85962	32.7619
2.86541	32.779
2.85992	32.7952
2.8651	32.812
2.85901	32.829
2.86602	32.8454
2.86083	32.8616
2.86632	32.8872
2.85992	32.9036
2.8651	32.9199
2.85901	32.9374
2.86632	32.9537
2.86083	32.9699
2.86602	32.9863
2.85992	33.0042
2.86602	33.0209
2.85962	33.0376
2.86571	33.0539
2.86053	33.0703
2.86663	33.0865
2.86144	33.1036
2.86693	33.1203
2.86114	33.1365
2.86663	33.153
2.86083	33.1697
2.86602	33.1859
2.86083	33.203
2.86632	33.2238
2.86023	33.241
2.86693	33.2572
2.85992	33.2739
2.86632	33.2902
2.86114	33.3074
2.86632	33.3236
2.86083	33.3412
2.86754	33.3574
2.86144	33.3746
2.86754	33.3909
2.86175	33.4071
2.86784	33.4239
2.86083	33.4422
2.86723	33.4584
2.86114	33.4756
2.86784	33.4919
2.86144	33.5086
2.86693	33.5256
2.86175	33.5432
2.86815	33.5599
2.86114	33.5791
2.86693	33.5953
2.86175	33.6142
2.86754	33.6304
2.86236	33.6479
2.86754	33.6642
2.86236	33.6806
2.86906	33.6968
2.86358	33.7131
2.86876	33.7319
2.86266	33.7502
2.86845	33.7665
2.86327	33.7853
2.86937	33.8023
2.86388	33.8199
2.86906	33.8361
2.86327	33.8537
2.86876	33.8712
2.86327	33.8882
2.86876	33.905
2.86205	33.9217
2.86815	33.938
2.86266	33.9579
2.86845	33.9742
2.86205	33.9946
2.86906	34.0108
2.86358	34.0275
2.87028	34.0438
2.86449	34.0613
2.86998	34.0808
2.8648	34.097
2.86998	34.1226
2.86388	34.1401
2.86967	34.1569
2.86449	34.1783
2.87059	34.195
2.86541	34.2114
2.87059	34.2301
2.86541	34.2468
2.87059	34.263
2.8648	34.2797
2.8712	34.2968
2.86541	34.3131
2.87059	34.3303
2.8651	34.3478
2.87028	34.364
2.8648	34.3808
2.87028	34.397
2.8651	34.4143
2.8715	34.4305
2.86571	34.4467
2.8715	34.4643
2.86602	34.4805
2.8715	34.4969
2.86632	34.514
2.8715	34.5323
2.86632	34.549
2.87181	34.5653
2.86632	34.5828
2.8715	34.5999
2.86571	34.6166
2.87089	34.6329
2.86571	34.6616
2.87211	34.6779
2.86632	34.697
2.87272	34.7138
2.86723	34.7305
2.87363	34.7475
2.86815	34.7638
2.87333	34.8256
2.86784	34.8419
2.87302	34.8598
2.86754	34.8774
2.87302	34.8944
2.86784	34.9144
2.87302	34.9322
2.86784	34.9573
2.87302	34.9737
2.86754	34.99
2.87302	35.0062
2.86784	35.0234
2.87302	35.0421
2.86723	35.0599
2.87242	35.0763
2.86723	35.1051
2.87424	35.1214
2.86784	35.1381
2.87302	35.1544
2.86754	35.1716
2.87363	35.1878
2.86845	35.2065
2.87363	35.2232
2.86815	35.2439
2.87455	35.2607
2.86937	35.2769
2.87455	35.2936
2.86906	35.312
2.87424	35.3287
2.86906	35.3466
2.87516	35.3628
2.86937	35.38
2.87577	35.3963
2.86906	35.4146
2.87455	35.4309
2.86876	35.4476
2.87455	35.4638
2.86876	35.483
2.87516	35.4992
2.86998	35.5171
2.87516	35.5335
2.86998	35.5505
2.87516	35.5673
2.86967	35.5856
2.87577	35.6018
2.87059	35.6194
2.87577	35.6356
2.87059	35.6596
2.87577	35.6767
2.86998	35.6939
2.87546	35.7101
2.86998	35.7325
2.87577	35.7495
2.87028	35.767
2.87607	35.7833
2.87059	35.8004
2.87668	35.8168
2.8712	35.833
2.87729	35.8498
2.8715	35.8672
2.8779	35.8843
2.87211	35.9006
2.8776	35.9173
2.87211	35.9337
2.8776	35.9508
2.87181	35.967
2.8776	35.9853
2.87181	36.0025
2.8776	36.0188
2.87181	36.0355
2.87699	36.0518
2.87181	36.072
2.87851	36.0884
2.87242	36.1047
2.87851	36.1222
2.87272	36.1386
2.8779	36.1568
2.87272	36.1732
2.87851	36.1911
2.87333	36.2078
2.87881	36.2245
2.87333	36.2412
2.87851	36.2599
2.87272	36.2775
2.87821	36.2942
2.87302	36.3104
2.87912	36.328
2.87333	36.3447
2.87881	36.3618
2.87242	36.379
2.87881	36.3952
2.87302	36.4119
2.87851	36.429
2.87333	36.4481
2.87912	36.4649
2.87363	36.4816
2.87881	36.4978
2.87363	36.5153
2.87912	36.5321
2.87363	36.5488
2.87881	36.5651
2.87363	36.5861
2.87881	36.6025
2.87302	36.6193
2.88003	36.6355
2.87424	36.6522
2.88034	36.6693
2.87394	36.686
2.87973	36.7023
2.87455	36.7214
2.88003	36.7381
2.87394	36.7549
2.87942	36.7711
2.87424	36.7951
2.88003	36.8113
2.87485	36.828
2.88064	36.8443
2.87546	36.8627
2.88064	36.8789
2.87455	36.8961
2.88064	36.9123
2.87485	36.9286
2.88125	36.9449
2.87607	36.9612
2.88125	36.9775
2.87485	36.9942
2.88003	37.0105
2.87485	37.0328
2.88064	37.0491
2.87546	37.0779
2.88064	37.0941
2.87485	37.1116
2.88095	37.1279
2.87577	37.1516
2.88125	37.1678
2.87546	37.1878
2.88186	37.204
2.87668	37.2215
2.88186	37.2378
2.87638	37.2553
2.88156	37.2715
2.87546	37.2883
2.88247	37.3045
2.87699	37.3217
2.88247	37.3391
2.87699	37.3558
2.88217	37.3734
2.87699	37.3925
2.88278	37.4088
2.87699	37.4252
2.88217	37.4422
2.87668	37.463
2.88217	37.4792
2.87699	37.4959
2.88308	37.5122
2.87729	37.5286
2.88308	37.5457
2.87699	37.5624
2.88247	37.5786
2.87699	37.5978
2.88217	37.614
2.87699	37.6393
2.88308	37.6555
2.8779	37.6746
2.884	37.6909
2.8776	37.7076
2.884	37.7239
2.87821	37.7406
2.884	37.7568
2.87881	37.7731
2.884	37.7919
2.87821	37.8098
2.88369	37.826
2.8779	37.8448
2.8846	37.8611
2.8779	37.8778
2.88308	37.8941
2.8779	37.9523
2.88308	37.9685
2.8779	38.001
2.88552	38.0173
2.87973	38.0337
2.88521	38.0499
2.88003	38.0675
2.88521	38.0837
2.87881	38.1025
2.88521	38.1188
2.88003	38.1368
2.88552	38.153
2.88003	38.1698
2.88521	38.186
2.87942	38.2065
2.88582	38.2227
2.87942	38.2443
2.88491	38.2605
2.87851	38.2777
2.88552	38.294
2.88034	38.3139
2.88613	38.3314
2.88095	38.3477
2.88613	38.366
2.88003	38.3855
2.88643	38.4019
2.88095	38.4181
2.88643	38.4345
2.88064	38.4516
2.88613	38.4678
2.88034	38.4883
2.88765	38.5045
2.88217	38.5212
2.88796	38.5375
2.88247	38.5542
2.88765	38.571
2.88156	38.5885
2.88765	38.6055
2.88247	38.6287
2.88765	38.6449
2.88186	38.6654
2.88826	38.6816
2.88308	38.6983
2.88857	38.7154
2.88339	38.7317
2.88857	38.7661
2.88278	38.7823
2.88796	38.8027
2.88217	38.8211
2.88765	38.8373
2.88217	38.854
2.88796	38.8703
2.88278	38.8882
2.88826	38.9062
2.88278	38.9224
2.88796	38.9387
2.88247	38.9551
2.88765	38.9713
2.88247	38.9889
2.88887	39.0059
2.88369	39.0231
2.88948	39.0393
2.884	39.0556
2.88948	39.0723
2.884	39.0887
2.88979	39.1085
2.884	39.1249
2.88918	39.142
2.884	39.1582
2.88979	39.1754
2.884	39.1922
2.88918	39.21
2.884	39.2271
2.88979	39.2446
2.8843	39.2613
2.88948	39.2776
2.88369	39.3004
2.88918	39.3167
2.88278	39.335
2.88857	39.3513
2.88308	39.3773
2.88979	39.3935
2.88308	39.4127
2.89039	39.429
2.8843	39.4454
2.89009	39.4616
2.8846	39.4795
2.8907	39.4962
2.88521	39.5124
2.89131	39.5288
2.88582	39.5451
2.891	39.5618
2.8843	39.5782
2.89039	39.5945
2.88521	39.6176
2.89131	39.6339
2.88491	39.6511
[truncated: 23,471 more rows]
[truncated: 6 more columns]

## Sheet: Fig. 2d
2θ (degree)
17.7717	355.365	678.314	675.272	430.748	506.714	569.953	543.16	705.769	631.479
17.8107	322.038	474.724	564.064	670.226	577.153	602.023	635.464	561.319	545.244
17.8497	622.555	564.116	296.989	847.623	631.41	524.316	724.944	531.241	359.708
17.8887	713.143	515.105	548.052	747.865	610.989	400.741	774.279	547.02	425.53
17.9277	648.966	605.582	642.916	693.216	469.324	501.416	870.145	537.375	687.128
17.9667	618.099	464.852	469.527	788.218	429.521	521.109	814.852	608.792	863.744
18.0057	769.441	379.579	463.351	458.257	536.029	429.1	624.588	654.48	675.253
18.0447	989.582	759.198	629.27	276.636	523.058	579.474	405.413	650.128	607.648
18.0837	1135.2	1008.97	1052.74	908.934	519.664	640.146	321.696	458.26	708.925
18.1227	1842.3	1380.59	1380.8	1624.63	789.279	481.392	571.766	383.615	470.221
18.1617	2933.33	2074.53	2086.9	2249.57	928.506	635.887	872.74	427.167	410.04
18.2007	4364.04	2890.61	3231.65	3310.19	1262.76	943.331	1039.68	972.555	629.671
18.2397	6726.46	4306.24	4706.85	5014.27	2201.92	956.255	1288.95	1607.54	840.588
18.2787	11071.6	6923.04	7066.85	7658.94	3205.02	1623.68	1940.91	1718.6	1350.08
18.3177	17605.2	10714.2	10346.8	11696.6	4873.72	3140.7	2864.67	2020.15	2276.78
18.3567	20000	16147.4	14656.2	15711.1	7814.46	5055.25	4188.26	3166.87	3513.66
18.3957	13947.4	18610.1	16942.2	16015.3	12068.2	8030.3	6303.2	5391.8	5245.07
18.4347	6508.25	13871.3	13615.5	12281	16026.4	11844.2	9675.6	8231.9	7651.94
18.4737	2948.07	6730.07	8087.15	7585.67	17107	15384.5	13598.8	11717.3	11119.5
18.5127	1466.52	2755.52	4293.15	4287.79	14278.3	16383.4	16223.1	14801.1	14448.2
18.5517	1048.9	1432.72	2284.87	2494.67	9164.1	13975.5	15525.9	15174.6	15648.6
18.5907	1101.22	970.434	1428.99	1620.34	4753.97	9510.64	11537.7	12418.2	13236.3
18.6297	1129.34	1304.57	1305.24	1004.14	2580.8	5331.82	7194.75	8516.03	9230.1
18.6687	1206.32	1352.15	1401.48	903.76	1717.4	2944.53	4147.38	5125.36	5731.54
18.7077	986.379	891.402	996.241	868.613	998.605	1919.98	2157.81	2877.66	3170.78
18.7467	498.183	1235.95	732.397	542.027	776.735	1365.92	1290.5	2116.59	2032.15
18.7857	568.15	811.22	631.618	524.228	751.623	908.473	994.851	1449.32	1811.06
18.8247	386.391	573	633.665	807.775	1147.59	786.177	621.114	795.339	1213.27
18.8637	657.155	668.79	575.751	647.635	854.137	799.519	917.992	764.766	948.865
18.9027	477.65	512.053	585.141	634.633	544.906	701.786	703.944	673.678	988.032
18.9417	427.671	499.934	426.186	615.376	522.763	547.212	607.156	944.746	521.309
18.9807	625.458	307.021	416.605	440.059	855.816	342.716	675.009	871.778	800.741
19.0197	450.571	652.943	680.745	591.784	515.799	720.252	625.65	1075.58	186.518
19.0587	635.921	895.319	334.658	707.062	732.195	473.165	1000.53	409.205	508.976
19.0977	820.798	588.352	603.135	887.617	345.279	881.408	975.127	296.88	847.363
19.1367	1221.37	637.5	518.499	883.257	593.692	748.562	926.115	788.249	878.175
19.1757	844.259	553.947	412.991	884.664	664.437	1069.98	805.621	1037.44	703.033
19.2147	589.1	649.809	552.684	1026.06	770.01	935.266	905.457	787.839	774.564
19.2537	469.892	438.604	627.965	1047.1	862.16	854.043	1298.31	765.704	1169.94
19.2927	351.994	491.126	974.788	742.96	1118.67	1184.53	1125.04	1190.2	1147.7
19.3317	355.953	282.756	1008.92	591.402	1202.62	1255.04	1107.98	1194.75	1177.91
19.3707	1041.41	871.116	1503.95	846.266	1011.75	1131.01	1141.73	1234.07	1205.39
19.4097	723.514	754.661	1049.95	700.096	1144.05	1201.89	1167.4	1202.37	1055.09

## Sheet: Fig. 2e
2θ (degree)
17.7777	190.552	106.681	157.438	157.629	141.684	141.676	137.605	103.805	88.4637
17.8167	337.524	295.49	191.501	182.545	160.85	70.8238	72.5678	122.85	161.666
17.8557	519.043	425.134	363.946	351.954	291.659	221.138	150.59	50.4349	38.2889
17.8947	739.397	699.597	590.545	508.527	446.704	442.393	206.95	145.976	90.2536
17.9337	1269.78	987.324	869.266	787.005	677.312	693.258	502.708	106.388	163.506
17.9727	1684.25	1612.46	1297.58	1260.42	1142.74	1084.59	877.313	120.324	146.663
18.0117	2538.65	2392.76	1985.96	1909.43	1768.21	1760.39	1439.34	184.62	91.9703
18.0507	3848.87	3454.18	3062.45	2987.55	2691.22	2771.75	2292.68	365.294	51.183
18.0897	5678.4	5299.23	4680.68	4428.75	4222.56	4174.36	3691.52	553.913	174.112
18.1287	8747.73	8100.13	7049.87	6755.65	6373.13	6292.82	5821.9	999.595	261.962
18.1677	13216.8	12464.4	10943.6	10596.2	9967.88	9883.9	8734.4	1790.76	380.07
18.2067	17389.9	17418.2	15974.4	15570.4	14932.1	14721.5	12844.3	2944.46	916.591
18.2457	15999.5	17673.8	18642.9	18815.6	19307	18985.6	16778.3	4668.86	1491.54
18.2847	10056.5	11986.5	14129.8	15042.5	17939.8	17938	17936.8	6882.54	2399.34
18.3237	5319.08	6559.92	8064.78	8728.82	12133.1	12751.5	15102.6	9619.51	3638.69
18.3627	3039.74	3485.18	4043.65	4389.98	6644.52	7318.78	10405.5	12094.5	4752.65
18.4017	1584.38	1777.08	2032.18	2195.99	3361.25	3952.37	6292.95	13071	5745.78
18.4407	689.536	857.479	941.69	1040.35	1822.85	2072.49	3660.46	12333.8	6829.87
18.4797	318.65	411.491	484.667	510.651	1007.87	1123.8	2248.25	9984.67	8004.88
18.5187	241.618	196.673	263.248	295.756	721.216	693.88	1338.16	7143.4	8766.89
18.5577	198.015	144.651	173.638	219.259	483.882	465.667	788.204	4819.99	8887.54
18.5967	201.004	148.025	240.881	177.712	296.265	392.662	631.569	3466.25	8182.82
18.6357	294.737	379.94	326.277	276.652	461.701	442.329	510.654	2539.5	6722.07
18.6747	526.849	552.459	533.29	505.81	604.304	576.383	644.74	2000.28	5235.55
18.7137	607.171	577.582	612.169	554.644	577.666	682.718	684.975	1579.89	4049.4
18.7527	376.671	352.349	412.861	333.982	301.835	400.361	485.256	1007.29	2768.17
18.7917	171.764	213.213	131.577	163.384	156.862	161.909	216.647	563.767	1826.08
18.8307	53.5615	122.074	110.334	51.431	106.609	114.774	124.586	315.384	1309.64
18.8697	103.646	84.8383	124.039	98.6565	102.057	111.732	117.688	150.025	874.297
18.9087	117.045	119.476	115.887	132.067	93.7598	148.457	139.047	153.513	583.087
18.9477	130.087	135.188	85.1567	118.63	129.465	94.1192	85.7464	170.856	428.225
18.9867	146.064	92.7614	127.187	149.332	84.0351	63.3973	102.814	182.876	423.56
19.0257	182.246	77.312	112.748	116.164	146.504	125.846	134.665	125.247	409.648
19.0647	103.719	139.523	174.002	133.385	119.863	141.279	83.0106	139.128	352.387
19.1037	101.334	108.797	163.451	148.036	127.783	143.94	98.0458	153.371	284.768
19.1427	175.018	114.403	95.0741	65.2735	118.912	192.712	103.644	183.697	282.195
19.1817	167.986	149.631	114.415	69.9463	152.731	148.148	102.45	157.001	277.025
19.2207	149.534	159.505	148.51	122.831	127.908	88.4529	131.481	153.052	275.167
19.2597	77.2069	146.349	91.3092	159.363	85.1652	71.3263	102.757	85.4703	195.691
19.2987	102.974	123.373	90.4204	127.195	76.0795	137.234	97.7614	99.9725	119.826
19.3377	83.6997	92.7012	141.096	66.3864	108.143	110.741	99.5773	90.4473	77.7655
19.3767	126.23	110.026	103.326	67.1987	137.466	94.2602	95.5144	104.778	100.673
19.4157	153.125	107.716	83.7219	141.147	104.204	91.5275	105.285	95.311	94.1661

## Sheet: Fig. 2f
2θ (degree)
17.7717	802.235	905.183	536.218	686.439	1025.29	576.463	435.63	702.577	371.057
17.8107	350.466	697.974	955.366	500.174	399.324	686.875	571.003	534.601	986.46
17.8497	641.33	501.556	1298.65	709.766	332.267	547.327	840.04	690.297	823.553
17.8887	811.328	610.605	869.713	726.233	745.61	619.112	721.557	616.941	419.507
17.9277	899.159	775.72	368.054	752.19	990.928	722.733	353.029	682.262	598.014
17.9667	558.68	582.165	569.979	1143.68	773.864	756.919	662.539	670.543	654.764
18.0057	646.421	785.751	946.998	1140.04	689.611	657.781	871.224	462.945	683.127
18.0447	812.941	975.656	1012.6	774.734	542.158	830.15	731.289	685.79	1020.22
18.0837	981.036	1285.63	1389.29	1144.98	584.712	1176.13	930.783	662.879	981.56
18.1227	2057.09	1905.39	1854.08	1660.27	1610.79	1029.08	1206.37	809.493	437.811
18.1617	2613.36	1947.64	2231.04	2418.78	2249.63	1616.83	1509.16	914.422	398.629
18.2007	3393.29	2958.4	3166.04	4151.03	2713.55	2513.17	2307.33	383.656	608.362
18.2397	5309.27	4988.57	5139.79	5670.78	4003.69	3523.87	3300.24	407.634	1016.3
18.2787	7650	7791.82	7956.22	8330.69	6046.08	5403.93	3853.91	1031.76	676.671
18.3177	11461.8	11967	11448.4	12224.5	9776.57	8264.72	6053.62	1203.46	580.839
18.3567	15954.5	16621.9	16833.8	17151.6	14714.5	12627.6	9923.1	1522.94	625.542
18.3957	15822	16992.9	18492.1	19220	19330.4	17331.5	14087.8	2246.75	345.956
18.4347	10314.8	11367	13034.7	14230.7	19042.2	18554.3	17202.2	2612.53	1166.22
18.4737	5041.41	6377.96	7042.17	8380.72	12813.3	14015.1	16093.2	2926.88	1790.88
18.5127	2198.82	3504.31	3598.89	4646.52	7064.07	8053.07	10001.5	3373.6	1537.77
18.5517	1472.26	1827.5	2214.95	2897.85	3961.02	4602.29	5597.23	3295.63	1211.64
18.5907	1317.11	1505.35	1221.88	2220.67	2592.32	2793.56	3678.99	3868.5	1382.94
18.6297	857.047	1298.32	1083.06	1436.8	2088.39	1885.16	2383.37	4222.55	1474.84
18.6687	1029.49	880.959	1137.87	1317.25	1749.14	1689.66	1832.85	3877.5	1153.93
18.7077	502.504	562.224	1128.17	1088.48	1246.17	1358.31	1509.79	3879.44	1376.2
18.7467	669.037	871.867	1258.29	1524.44	1124.27	1700.62	1388.8	4141.53	2268.37
18.7857	977.393	1042.81	1016.76	1945.51	1132.09	1215.45	1335.34	4085.42	2635.05
18.8247	962.115	1552.31	1109.95	1477.61	960.369	1285.84	1264.77	3524.92	2837.08
18.8637	901.46	1401.76	1005.31	1042.6	869.896	317.699	1165.36	2950.4	2792.72
18.9027	978.747	1163.09	840.532	868.255	667.089	801.895	802.574	2928.23	2567.27
18.9417	896.305	621.759	0	441.688	756.6	455.847	895.279	2560.18	2892.15
18.9807	581.406	154.271	785.259	163.199	461.802	900.745	304.835	2172.52	2889.46
19.0197	670.914	593.6	1084.24	1133.76	360.091	658.482	649.696	1575.54	2857.68
19.0587	1030.53	1223.57	834.064	1233.19	1057.48	580.031	990.138	1163.37	2754.41
19.0977	917.788	802.663	1181.53	907.778	941.498	773.494	610.031	1411.84	3453.43
19.1367	909.488	642.667	1433.96	952.937	368.058	848.962	1028.39	867.436	3501.29
19.1757	855.773	1036.15	1249.58	619.769	241.105	684.861	1613.44	991.854	2929.45
19.2147	668.217	923.738	845.916	450.489	985.57	935.219	1642.76	988.826	2147.49
19.2537	564.456	1132.26	652.87	684.772	1107.1	668.299	1199.38	1304.47	2683.99
19.2927	947.893	792.982	637.866	794.193	827.972	306.166	1421.96	1065.36	1759.49
19.3317	985.595	1060.72	866.44	678.642	1070.57	629.692	680.532	1367.95	2637.19
19.3707	541.856	1005.87	330.49	279.787	1062	970.361	1004.12	903.689	1855.72
19.4097	927.247	588.737	697.169	924.797	749.396	1593.28	583.268	833.997	2063.68

[truncated: 47 more sheets: Fig. 2g, Fig. 2h, Fig. 2j, Fig. 3d, Fig. 4e, Fig. 4f, Fig. 4h, Fig. 4i, Fig. 4j, Fig. S1, Fig. S2, Fig. S3a, Fig. S3b, Fig. S4, Fig. S5, Fig. S6, Fig. S8a, Fig. S8b, Fig. S9a, Fig. S9b …]
